# Supplementary material for: Child and adolescent food insecurity in South Africa: A household-level analysis of hunger
Source: PLoS One. 2022 Dec 28;17(12):e0278191. doi: 10.1371/journal.pone.0278191 (PMC9797094; doi:10.1371/journal.pone.0278191)
Supplement: S1 Dataset — (CSV) [file pone.0278191.s003.csv]

vpno	IQN_VQ_P	EA_NO	vp_wgt	Province	Food security status	hhsize	nadults	nkids	kids	Sex	Age	Race	Locality	Marital status	Source of income	Educational attainment
10002	51926	17103121	1127.846154	Western Cape	At risk of hunger	2	2	0	no children	female	69	Coloured	Urban formal	WIDOWED	Pension/rem	Secondary
10003	51927	17103121	1127.846154	Western Cape	Food secure	3	3	0	no children	male	62	Coloured	Urban formal	MARRIED	Salaries/wages	Primary
10004	51921	17103121	1127.846154	Western Cape	Food secure	2	2	0	no children	male	56	Coloured	Urban formal	MARRIED		Primary
10007	51997	17103121	1127.846154	Western Cape	Food secure	2	2	0	no children	female	39	Coloured	Urban formal	LIVING TOGETHER/CIVIL UNION	Salaries/wages	Secondary
10008	52029	17103121	1127.846154	Western Cape	At risk of hunger	4	2	2	children present	male	40	Coloured	Urban formal	LIVING TOGETHER/CIVIL UNION	Salaries/wages	Secondary
10009	51994	17103121	1127.846154	Western Cape	At risk of hunger	6	4	2	children present	male	64	Coloured	Urban formal	MARRIED		Secondary
10012	51991	17103121	1127.846154	Western Cape	Food secure	8	5	3	children present	male	67	Coloured	Urban formal	WIDOWED	Salaries/wages	Secondary
10013	51976	17103121	1127.846154	Western Cape	Experience hunger	6	4	2	children present	female	50	Coloured	Urban formal	NEVER MARRIED	No income	Secondary
10014	51981	17103121	1127.846154	Western Cape	Food secure	17	8	9	children present	female	53	Coloured	Urban formal	SEPARATED/DIVORCED		Primary
10016	51929	17103121	1127.846154	Western Cape	Food secure	3	2	1	children present	male	43	Coloured	Urban formal	MARRIED	Salaries/wages	Primary
10017	52047	17103121	1127.846154	Western Cape	At risk of hunger	6	4	1	children present	male	58	Coloured	Urban formal	MARRIED	Salaries/wages	No schooling
10018	51979	17103121	1127.846154	Western Cape	At risk of hunger	4	3	1	children present	female	29	Coloured	Urban formal	LIVING TOGETHER/CIVIL UNION	No income	Secondary
10019	51923	17103121	1127.846154	Western Cape	Food secure	6	4	2	children present	female	53	Coloured	Urban formal	WIDOWED		Secondary
10020	51993	17103121	1127.846154	Western Cape	Food secure	7	4	3	children present	male	44	Coloured	Urban formal	MARRIED		Secondary
10021	73804	17100583	2443.666667	Western Cape	At risk of hunger	4	2	2	children present	male	32	Coloured	Urban formal	MARRIED		Secondary
10022	73806	17100583	2443.666667	Western Cape	Food secure	5	2	3	children present	female	38	Coloured	Urban formal	MARRIED	No income	Tertiary/higher
10023	52062	17102835	1221.833333	Western Cape	Food secure	4	3	1	children present	male	27	Coloured	Urban formal	MARRIED	Salaries/wages	Secondary
10024	70433	17102835	1221.833333	Western Cape	At risk of hunger	6	5	1	children present	male	50	Coloured	Urban formal	MARRIED		Secondary
10025	70432	17102835	1221.833333	Western Cape	Food secure	5	4	1	children present	male	25	Coloured	Urban formal	NEVER MARRIED	No income	Tertiary/higher
10029	51872	17100737	2932.4		Food secure	1	1	0	no children	female	62	White/Indian/Asian		NEVER MARRIED	Salaries/wages	Tertiary/higher
10033	51804	17100737	2932.4	Western Cape	Food secure	3	3	0	no children	female	62	Coloured	Urban formal	MARRIED	Pension/rem	Secondary
10036	51801	17100737	2932.4	Western Cape	Food secure	2	2	0	no children	female	56	White/Indian/Asian	Urban formal	WIDOWED		Tertiary/higher
10039	51855	17100737	2932.4	Western Cape	Food secure	3	2	1	children present	male	51	Coloured	Urban formal	SEPARATED/DIVORCED	Salaries/wages	Tertiary/higher
10040	51805	17100737	2932.4	Western Cape	Food secure	2	2	0	no children	female	68	White/Indian/Asian		LIVING TOGETHER/CIVIL UNION	Pension/rem	Tertiary/higher
10048	51792	17102461	814.5555556		Food secure	2	2	0	no children	male	30	Coloured		MARRIED	No income	Secondary
10049	51819	17100737	2932.4	Western Cape	Food secure	5	3	2	children present	male	50	Coloured	Urban formal	MARRIED	Salaries/wages	Tertiary/higher
10056	51811	17100619	6813.142857	Western Cape	Food secure	1	1	0	no children	female	56	African	Urban formal	NEVER MARRIED	Salaries/wages	Secondary
10072	51814	17100737	2932.4	Western Cape	Food secure	2	2	0	no children	male	29	White/Indian/Asian	Urban formal	MARRIED	Salaries/wages	Tertiary/higher
10073	51867	17103061	916.375	Western Cape	Food secure	4	2	2	children present	female	37	Coloured	Urban formal	MARRIED	Salaries/wages	Tertiary/higher
10075	51863	17103061	916.375	Western Cape	Experience hunger	4	4	0	no children	female	81	Coloured	Urban formal	WIDOWED	Pension/rem	Primary
10076	51864	17103061	916.375	Western Cape	Food secure	5	3	2	children present	female	68	Coloured	Urban formal	WIDOWED	Pension/rem	Primary
10078	51873	17103061	916.375	Western Cape	Food secure	3	2	1	children present	female	26	Coloured	Urban formal	LIVING TOGETHER/CIVIL UNION	Salaries/wages	Secondary
10079	51887	17103061	916.375	Western Cape	Food secure	5	2	3	children present	female	35	Coloured	Urban formal	MARRIED	Salaries/wages	Secondary
10080	51872	17103061	916.375	Western Cape	At risk of hunger	6	4	2	children present	female	52	Coloured	Urban formal	WIDOWED	No income	Primary
10081	51910	17103061	916.375	Western Cape	Food secure	3	1	2	children present	male	25	Coloured	Urban formal	NEVER MARRIED		Secondary
10082	51877	17103061	916.375	Western Cape	Food secure	4	3	1	children present	male	28	Coloured	Urban formal	LIVING TOGETHER/CIVIL UNION	No income	Secondary
10083	51896	17103061	916.375		Food secure	2	2	0	no children	male	36	Coloured		MARRIED	Salaries/wages	Secondary
10084	51884	17103061	916.375	Western Cape	At risk of hunger	3	3	0	no children	male	58	Coloured	Urban formal	SEPARATED/DIVORCED	Salaries/wages	Secondary
10085	51892	17103061	916.375	Western Cape	At risk of hunger	6	2	4	children present	female	30	Coloured	Urban formal	MARRIED	No income	Secondary
10086	51875	17103061	916.375	Western Cape	Food secure	3	2	1	children present	female	22	Coloured	Urban formal	LIVING TOGETHER/CIVIL UNION	No income	Secondary
10087	51879	17103061	916.375	Western Cape	Food secure	5	2	3	children present	female	33	Coloured	Urban formal	SEPARATED/DIVORCED	Salaries/wages	Tertiary/higher
10090	51901	17103061	916.375	Western Cape	Experience hunger	3	3	0	no children	female	77	Coloured		WIDOWED	Pension/rem	No schooling
10092	51881	17103061	916.375	Western Cape	Food secure	2	2	0	no children	male	36	Coloured	Urban formal	MARRIED	Salaries/wages	Tertiary/higher
10093	51895	17103061	916.375		Food secure	2	2	0	no children	female	56	Coloured		MARRIED	Pension/rem	Primary
10096	70426	17102835	1221.833333	Western Cape	Food secure	3	2	1	children present	male	52	Coloured	Urban formal	MARRIED	Pension/rem	Secondary
10097	52394	17102835	1221.833333	Western Cape	Food secure	5	4	1	children present	female	47	Coloured	Urban formal	MARRIED	Salaries/wages	Secondary
10099	52395	17102835	1221.833333	Western Cape	Food secure	3	3	0	no children	male	76	Coloured	Urban formal	MARRIED	Pension/rem	Primary
10101	52329	17102652	862.4705882	Western Cape	At risk of hunger	9	6	3	children present	female	49	Coloured	Urban formal	NEVER MARRIED		Secondary
10102	52326	17102652	862.4705882	Western Cape	Food secure	3	2	1	children present	female	57	Coloured	Urban formal	SEPARATED/DIVORCED	Pension/rem	Secondary
10104	52373	17102652	862.4705882	Western Cape	Food secure	3	3	0	no children	female	45	Coloured	Urban formal	MARRIED	Salaries/wages	Secondary
10106	52335	17102652	862.4705882	Western Cape	Experience hunger	6	3	3	children present	female	65	Coloured	Urban formal	WIDOWED	Pension/rem	Secondary
10107	52333	17102652	862.4705882	Western Cape	Food secure	7	3	4	children present	female	45	Coloured	Urban formal	MARRIED	Sale of prs	Secondary
10108	52364	17102652	862.4705882	Western Cape	Food secure	6	3	3	children present	female	41	Coloured	Urban formal	MARRIED	Salaries/wages	Secondary
10109	52348	17102652	862.4705882	Western Cape	At risk of hunger	6	5	1	children present	female	50	Coloured	Urban formal	NEVER MARRIED	No income	Secondary
10110	52368	17102652	862.4705882	Western Cape	At risk of hunger	4	2	2	children present	female	43	Coloured	Urban formal	MARRIED		Secondary
10111	52336	17102652	862.4705882	Western Cape	At risk of hunger	7	4	3	children present	female	53	Coloured	Urban formal	NEVER MARRIED	Pension/rem	Primary
10112	52356	17102652	862.4705882	Western Cape	At risk of hunger	5	4	1	children present	female	63	Coloured	Urban formal	MARRIED	Pension/rem	Primary
10114	52339	17102652	862.4705882	Western Cape	Food secure	5	2	3	children present	male	36	Coloured	Urban formal	MARRIED	Salaries/wages	Tertiary/higher
10116	52334	17102652	862.4705882	Western Cape	At risk of hunger	5	2	3	children present	male	47	Coloured	Urban formal	MARRIED	Salaries/wages	Secondary
10117	52343	17102652	862.4705882	Western Cape	At risk of hunger	6	3	4	children present	female	66	Coloured	Urban formal	WIDOWED	No income	Primary
10118	52345	17102652	862.4705882	Western Cape	Food secure	1	1	0	no children	female	49	Coloured	Urban formal	WIDOWED	Sale of prs	Secondary
10120	52358	17102652	862.4705882	Western Cape	Food secure	5	2	3	children present	female	64	Coloured	Urban formal	NEVER MARRIED	Pension/rem	No schooling
10121	52381	17102652	862.4705882	Western Cape	At risk of hunger	5	4	1	children present	female	55	Coloured	Urban formal	WIDOWED	Salaries/wages	Secondary
10135	52232	10300061		Western Cape	Food secure	12	5	7	children present	female	53	Coloured	Urban formal	MARRIED	No income	Secondary
10147	70413	11700050	2554.928571	Western Cape	At risk of hunger	5	2	3	children present	male	42	Coloured	Urban formal	MARRIED	Salaries/wages	Tertiary/higher
10148	70430	17102835	1221.833333	Western Cape	Food secure	2	1	1	children present	male	68	Coloured	Urban formal	WIDOWED		Secondary
10150	70434	17102835	1221.833333	Western Cape	Food secure	6	5	1	children present	male	49	Coloured	Urban formal	MARRIED	Salaries/wages	Primary
10151	52396	17102835	1221.833333	Western Cape	Food secure	5	3	2	children present	male	56	Coloured	Urban formal	MARRIED	Salaries/wages	Primary
10157	52398	17102835	1221.833333	Western Cape	Food secure	7	5	2	children present	female	53	Coloured	Urban formal	WIDOWED		Primary
10160	51790	17102461	814.5555556	Western Cape	At risk of hunger	3	1	2	children present	female	40	Coloured	Urban formal		Salaries/wages	No schooling
10161	51766	17102461	814.5555556	Western Cape	At risk of hunger	3	3	0	no children	female	46	Coloured	Urban formal	MARRIED	No income	Secondary
10163	51785	17102461	814.5555556	Western Cape	At risk of hunger	8	4	4	children present	female	49	Coloured	Urban formal	MARRIED	No income	Primary
10165	51800	17102461	814.5555556	Western Cape	Food secure	6	4	2	children present	female	48	Coloured	Urban formal	MARRIED	Salaries/wages	Secondary
10167	51798	17102461	814.5555556	Western Cape	At risk of hunger	4	4	0	no children	female	62	Coloured	Urban formal	MARRIED	No income	Secondary
10168	51756	17102461	814.5555556	Western Cape	Food secure	5	3	2	children present	female	50	Coloured	Urban formal	MARRIED	Pension/rem	Primary
10169	51757	17102461	814.5555556	Western Cape	At risk of hunger	4	4	0	no children	female	61	Coloured	Urban formal	NEVER MARRIED		Secondary
10170	51759	17102461	814.5555556	Western Cape	At risk of hunger	5	4	1	children present	male	55	Coloured	Urban formal	MARRIED	Salaries/wages	No schooling
10171	51770	17102461	814.5555556	Western Cape	At risk of hunger	2	1	1	children present	female	51	Coloured	Urban formal	NEVER MARRIED	Pension/rem	Primary
10176	51769	17102461	814.5555556	Western Cape	At risk of hunger	5	5	0	no children	male	58	Coloured	Urban formal	MARRIED	No income	Primary
10181	51761	17102461	814.5555556	Western Cape	Food secure	4	2	2	children present	male	30	Coloured	Urban formal	MARRIED	Salaries/wages	Secondary
10182	70456	11700050	2554.928571	Western Cape	Food secure	2	2	0	no children	male	60	White/Indian/Asian	Urban formal	MARRIED	Salaries/wages	Secondary
10183	70424	11700050	2554.928571	Western Cape	Food secure	2	2	0	no children	male	69	White/Indian/Asian	Urban formal	MARRIED	Pension/rem	Secondary
10189	70481	11700050	2554.928571	Western Cape	Food secure	5	3	2	children present	female	42	Coloured	Urban formal	MARRIED	No income	Secondary
10191	70490	11700050	2554.928571	Western Cape	Food secure	5	2	3	children present	male	39	African	Urban formal	MARRIED	Salaries/wages	Tertiary/higher
10194	70455	11700050	2554.928571	Western Cape	Food secure	5	2	3	children present	male	45	White/Indian/Asian	Urban formal	MARRIED	Salaries/wages	No schooling
10199	75637	11500010	555.75	Western Cape	Experience hunger	3	3	0	no children	female	70	Coloured	Rural informal	WIDOWED	Pension/rem	Primary
10202	52878	27500410	471.2436975	Eastern Cape	Experience hunger	7	3	4	children present	male	52	Coloured	Urban formal	MARRIED	Salaries/wages	No schooling
10208	52664	27500151	1219.520833		Food secure	2	2	0	no children	male	55	White/Indian/Asian		MARRIED	Sale of prs	Tertiary/higher
10214	52743	27500151	1219.520833	Eastern Cape	Food secure	2	2	0	no children	male	35	White/Indian/Asian	Rural informal	LIVING TOGETHER/CIVIL UNION	Salaries/wages	No schooling
10215	52741	27500151	1219.520833	Eastern Cape	Food secure	2	2	0	no children	male	56	White/Indian/Asian	Rural informal	LIVING TOGETHER/CIVIL UNION	Sale of prs	Tertiary/higher
10217	52735	27500151	1219.520833	Eastern Cape	Food secure	6	3	3	children present	male	32	White/Indian/Asian	Rural formal	MARRIED	Salaries/wages	Secondary
10220	77925	27501101	2695.191176	Eastern Cape	Food secure	6	3	3	children present	male	66	African	Urban formal	WIDOWED	Salaries/wages	Primary
10221	77988	27501101	2695.191176	Eastern Cape	Food secure	3	2	1	children present	male	46	African	Urban formal	LIVING TOGETHER/CIVIL UNION	Salaries/wages	No schooling
10222	77919	27501101	2695.191176	Eastern Cape	Food secure	3	1	2	children present	female	59	African	Urban formal	WIDOWED	Pension/rem	Secondary
10223	52737	27500151	1219.520833	Eastern Cape	Food secure	5	2	3	children present	male	35	White/Indian/Asian	Rural formal	MARRIED	Salaries/wages	Secondary
10224	77999	27501101	2695.191176	Eastern Cape	Food secure	4	2	2	children present	female	82	African	Urban formal	WIDOWED	Pension/rem	Secondary
10225	77987	27501101	2695.191176	Eastern Cape	Food secure	4	2	2	children present	male	37	African	Urban formal	NEVER MARRIED	Sale of prs	Secondary
10227	77986	27501101	2695.191176	Eastern Cape	Food secure	3	2	1	children present	male	39	African	Urban formal	NEVER MARRIED	Salaries/wages	Secondary
10228	77921	27501101	2695.191176	Eastern Cape	At risk of hunger	4	2	2	children present	female	57	African	Urban formal	WIDOWED	Pension/rem	Secondary
10231	52850	27500410	471.2436975	Eastern Cape	Experience hunger	4	2	2	children present	male	60	Coloured	Urban formal	MARRIED	No income	No schooling
10232	52842	27500410	471.2436975	Eastern Cape	At risk of hunger	3	3	0	no children	male	47	Coloured	Urban formal	MARRIED	Salaries/wages	No schooling
10235	52899	27500410	471.2436975	Eastern Cape	Experience hunger	3	2	1	children present	male	27	Coloured	Urban formal	LIVING TOGETHER/CIVIL UNION	Salaries/wages	No schooling
10239	52829	27500410	471.2436975	Eastern Cape	Experience hunger	5	3	2	children present	male	49	Coloured	Urban formal	MARRIED	No income	Secondary
10241	52879	27500410	471.2436975	Eastern Cape	Food secure	6	5	1	children present	male	48	Coloured	Urban formal	MARRIED		Secondary
10242	52841	27500410	471.2436975	Eastern Cape	Experience hunger	3	2	1	children present	male	43	African	Urban formal	LIVING TOGETHER/CIVIL UNION	No income	No schooling
10243	52844	27500410	471.2436975	Eastern Cape	Experience hunger	1	1	0	no children	female	52	Coloured	Urban formal	NEVER MARRIED	No income	Primary
10245	52885	27500410	471.2436975	Eastern Cape	Experience hunger	4	2	2	children present	female	43	Coloured	Urban formal	WIDOWED	Pension/rem	Secondary
10246	52891	27500410	471.2436975	Eastern Cape	At risk of hunger	2	2	0	no children	male	34	Coloured	Urban formal	MARRIED	Salaries/wages	Secondary
10250	52849	27500410	471.2436975	Eastern Cape	At risk of hunger	5	2	3	children present	female	59	Coloured	Urban formal	WIDOWED	Pension/rem	Primary
10251	52942	21400287	2536.650519		Experience hunger	2	2	0	no children	male	63	African		MARRIED	Pension/rem	No schooling
10252	52921	21400287	2536.650519	Eastern Cape	Experience hunger	2	2	0	no children	male	50	African		NEVER MARRIED	Pension/rem	Secondary
10254	52967	21400287	2536.650519	Eastern Cape	At risk of hunger	14	7	7	children present	female	34	African	Urban formal		No income	Secondary
10256	52956	21400287	2536.650519	Eastern Cape	Experience hunger	3	2	1	children present	female	52	African	Urban formal	WIDOWED	Salaries/wages	Primary
10257	52960	21400287	2536.650519	Eastern Cape	At risk of hunger	4	2	2	children present	female	45	African	Urban formal	NEVER MARRIED	Salaries/wages	Tertiary/higher
10258	52941	21400287	2536.650519	Eastern Cape	Experience hunger	3	2	1	children present	female	24	African	Urban formal	NEVER MARRIED	No income	Secondary
10265	52953	21400287	2536.650519	Eastern Cape	Experience hunger	3	2	1	children present	female	60	African	Urban formal	NEVER MARRIED	Salaries/wages	No schooling
10266	52934	21400287	2536.650519	Eastern Cape	Experience hunger	9	6	1	children present	male	67	African	Urban formal	MARRIED	Pension/rem	No schooling
10268	52937	21400287	2536.650519	Eastern Cape	At risk of hunger	1	1	0	no children	female	62	African	Urban formal	NEVER MARRIED	Pension/rem	Primary
10269	52947	21400287	2536.650519	Eastern Cape	Experience hunger	3	1	2	children present	female	66	African	Urban formal	WIDOWED	Pension/rem	Primary
10272	52981	21400287	2536.650519	Eastern Cape	Experience hunger	1	1	0	no children	male	29	African	Urban formal			Secondary
10276	52952	21400287	2536.650519	Eastern Cape	Experience hunger	7	4	3	children present	male	53	African	Urban formal	MARRIED	Salaries/wages	Tertiary/higher
10282	52980	22100244	3920.278075	Eastern Cape	Experience hunger	6	5	1	children present	female	50	African	Urban formal	NEVER MARRIED	No income	Secondary
10284	52917	22100244	3920.278075	Eastern Cape	Experience hunger	5	2	3	children present	female	53	African	Urban formal	NEVER MARRIED	No income	Secondary
10287	52903	22100244	3920.278075	Eastern Cape	At risk of hunger	1	1	0	no children	female	72	African	Urban formal	NEVER MARRIED	Pension/rem	Tertiary/higher
10288	52988	22100244	3920.278075	Eastern Cape	Food secure	5	5	0	no children	female	59	African	Urban formal	NEVER MARRIED	No income	Secondary
10289	52990	22100244	3920.278075	Eastern Cape	Food secure	1	1	0	no children	female	80	African	Urban formal	WIDOWED	Pension/rem	Secondary
10290	52992	22100244	3920.278075	Eastern Cape	Food secure	1	1	0	no children	male	38	Coloured	Urban formal	NEVER MARRIED	Salaries/wages	Secondary
10291	52993	22100244	3920.278075	Eastern Cape	Food secure	3	1	2	children present	female	55	African	Urban formal	NEVER MARRIED	No income	Secondary
10292	52991	22100244	3920.278075	Eastern Cape	Experience hunger	3	2	1	children present	male	56	African	Urban formal	LIVING TOGETHER/CIVIL UNION	No income	Secondary
10294	52997	22100244	3920.278075	Eastern Cape	Food secure	5	3	2	children present	female	40	African	Urban formal	NEVER MARRIED	No income	Secondary
10296	52995	22100244	3920.278075	Eastern Cape	Food secure	1	1	0	no children	female	55	African	Urban formal	MARRIED	Salaries/wages	Secondary
10297	52911	22100244	3920.278075	Eastern Cape	Experience hunger	3	1	2	children present	female	50	African	Urban formal	NEVER MARRIED	No income	Secondary
10302	75296	21200019	1219.520833	Eastern Cape	At risk of hunger	5	3	2	children present	female	82	African	Rural formal	MARRIED	Pension/rem	No schooling
10306	75289	21200019	1219.520833	Eastern Cape	Experience hunger	3	2	1	children present	male	67	African	Rural formal	MARRIED	Pension/rem	No schooling
10312	69045	21200019	1219.520833	Eastern Cape	Experience hunger	8	5	3	children present	male	72	African	Rural formal	MARRIED	Pension/rem	No schooling
10315	76518	20100045	400.5571429	Eastern Cape	Food secure	6	3	3	children present	female	49	Coloured	Urban formal	MARRIED	No income	Primary
10316	75297	21200019	1219.520833	Eastern Cape	Experience hunger	1	1	0	no children	male	70	African	Rural informal	SEPARATED/DIVORCED	Pension/rem	Primary
10317	75300	21200019	1219.520833	Eastern Cape	At risk of hunger	1	1	0	no children	female	27	African	Rural informal	SEPARATED/DIVORCED	Salaries/wages	Secondary
10318	75325	21200019	1219.520833	Eastern Cape	At risk of hunger	1	1	0	no children	male	40	African	Rural informal	NEVER MARRIED	Salaries/wages	No schooling
10320	75285	21200019	1219.520833	Eastern Cape	Experience hunger	5	2	3	children present	female	47	African	Rural formal	WIDOWED	No income	Primary
10321	75277	21200019	1219.520833	Eastern Cape	Experience hunger	5	2	3	children present	male	42	African	Rural formal	MARRIED	Salaries/wages	No schooling
10322	79376	20100045	400.5571429	Eastern Cape	At risk of hunger	9	5	4	children present	female	58	Coloured	Urban formal	NEVER MARRIED	Salaries/wages	No schooling
10324	68556	20100045	400.5571429	Eastern Cape	Food secure	3	3	0	no children	male	65	Coloured	Urban formal	LIVING TOGETHER/CIVIL UNION	Pension/rem	Secondary
10325	79339	23800174	2942.647773		At risk of hunger	1	1	0	no children	female	80	African		WIDOWED	Pension/rem	Secondary
10326	79458	21800080	400.5571429	Eastern Cape	Experience hunger	5	1	4	children present	female	31	Coloured	Urban formal	NEVER MARRIED	Salaries/wages	Primary
10328	79423	22700207	2269.634675		Food secure	1	1	0	no children	male	50	African		SEPARATED/DIVORCED	Sale of prs	Tertiary/higher
10329	79391	22700207	2269.634675	Eastern Cape	Food secure	3	1	2	children present	female	30	African	Urban formal	NEVER MARRIED	Salaries/wages	Secondary
10330	68650	23800174	2942.647773	Eastern Cape	Food secure	3	2	1	children present	male	59	African	Rural informal	SEPARATED/DIVORCED		Primary
10331	79346	23800174	2942.647773	Eastern Cape	Food secure	5	3	2	children present	female	74	African	Rural informal	WIDOWED	Pension/rem	Primary
10332	79449	22700207	2269.634675		Food secure	1	1	0	no children	male	27	African		NEVER MARRIED	No income	Secondary
10333	79424	22700207	2269.634675	Eastern Cape	At risk of hunger	3	1	2	children present	female	37	African	Urban formal	NEVER MARRIED	Salaries/wages	Tertiary/higher
10335	68524	23200116	2550.294737	Eastern Cape	Food secure	3	3	0	no children	female	66	African		WIDOWED	Salaries/wages	Secondary
10336	79410	22700207	2269.634675	Eastern Cape	At risk of hunger	3	2	1	children present	female	37	African	Urban formal	MARRIED	No income	Secondary
10337	79425	22700207	2269.634675	Eastern Cape	At risk of hunger	1	1	0	no children	male	28	African	Urban formal	NEVER MARRIED	No income	Secondary
10338	79441	22700207	2269.634675	Eastern Cape	Experience hunger	2	2	0	no children	female	57	African	Urban formal	NEVER MARRIED	Salaries/wages	Secondary
10339	79414	22700207	2269.634675	Eastern Cape	At risk of hunger	2	1	1	children present	female	48	African	Urban formal	WIDOWED	Salaries/wages	Tertiary/higher
10340	79402	22700207	2269.634675	Eastern Cape	Food secure	1	1	0	no children	female	47	African	Urban formal	NEVER MARRIED	Salaries/wages	Secondary
10341	79420	22700207	2269.634675	Eastern Cape	Food secure	3	2	1	children present	male	42	African	Urban formal	LIVING TOGETHER/CIVIL UNION	Salaries/wages	Secondary
10342	79407	22700207	2269.634675	Eastern Cape	At risk of hunger	3	2	1	children present	male	57	African	Urban formal	WIDOWED	Salaries/wages	Secondary
10344	79412	22700207	2269.634675	Eastern Cape	Experience hunger	4	2	2	children present	female	28	African	Urban formal	LIVING TOGETHER/CIVIL UNION	Salaries/wages	Tertiary/higher
10345	79416	22700207	2269.634675	Eastern Cape	At risk of hunger	1	1	0	no children	male	43	African	Urban formal	NEVER MARRIED	No income	No schooling
10346	79417	22700207	2269.634675	Eastern Cape	At risk of hunger	3	2	1	children present	female	39	African	Urban formal	MARRIED	Salaries/wages	Secondary
10347	79404	22700207	2269.634675	Eastern Cape	At risk of hunger	1	1	0	no children	male	26	African	Urban formal	NEVER MARRIED	Salaries/wages	Secondary
10348	79401	22700207	2269.634675	Eastern Cape	At risk of hunger	4	2	2	children present	male	44	African	Urban formal	MARRIED	Salaries/wages	Tertiary/higher
10350	79405	22700207	2269.634675	Eastern Cape	Food secure	3	3	0	no children	female	60	African	Urban formal	MARRIED	Pension/rem	Secondary
10352	52615	22100349	1180.328889	Eastern Cape	Experience hunger	3	1	2	children present	female	43	African	Urban informal	SEPARATED/DIVORCED		Secondary
10356	52910	22100244	3920.278075	Eastern Cape	Experience hunger	2	1	1	children present	female	70	African	Urban formal	NEVER MARRIED	Pension/rem	Secondary
10359	52606	22100349	1180.328889	Eastern Cape	Food secure	1	1	0	no children	male	39	Coloured	Urban informal	NEVER MARRIED	Sale of prs	Secondary
10360	52631	22100349	1180.328889	Eastern Cape	Food secure	7	5	2	children present	male	63	African	Urban informal	LIVING TOGETHER/CIVIL UNION	Pension/rem	Primary
10361	52601	21400394	7187.176471		Food secure	2	2	0	no children	male	68	White/Indian/Asian		MARRIED	Pension/rem	Tertiary/higher
10362	52622	22100349	1180.328889	Eastern Cape	Food secure	1	1	0	no children	male	51	African	Urban informal	MARRIED	Salaries/wages	Secondary
10363	72997	23500715	2550.294737	Eastern Cape	Experience hunger	3	3	0	no children	male	63	African		MARRIED	Pension/rem	Primary
10364	72996	23500715	2550.294737	Eastern Cape	Experience hunger	5	2	3	children present	female	48	African	Rural informal	NEVER MARRIED	Pension/rem	Primary
10369	68668	23500715	2550.294737	Eastern Cape	At risk of hunger	3	2	1	children present	female	39	African	Rural informal	NEVER MARRIED	Pension/rem	Secondary
10372	72786	22500131	885.2466667	Eastern Cape	At risk of hunger	3	1	2	children present	female	72	African	Urban informal	WIDOWED	Pension/rem	No schooling
10374	76602	22200181	3477.674641	Eastern Cape	Experience hunger	4	1	3	children present	female	66	African	Rural informal	MARRIED	Pension/rem	No schooling
10375	68551	20100045	400.5571429	Eastern Cape	At risk of hunger	4	3	1	children present	female	69	African	Urban formal	MARRIED		Primary
10376	72819	21400335	3187.868421	Eastern Cape	At risk of hunger	7	4	3	children present	male	51	African	Rural informal	MARRIED	No income	Secondary
10377	72825	21400335	3187.868421	Eastern Cape	At risk of hunger	1	1	0	no children	male	25	African	Rural formal	NEVER MARRIED	No income	Secondary
10381	72808	21400335	3187.868421		At risk of hunger	1	1	0	no children	male	54	African		MARRIED	No income	Secondary
10383	52633	21400335	3187.868421	Eastern Cape	At risk of hunger	2	2	0	no children	male	46	African	Rural formal	MARRIED	Pension/rem	Primary
10387	72783	22500131	885.2466667	Eastern Cape	Experience hunger	6	3	3	children present	female	72	African	Urban informal	SEPARATED/DIVORCED		No schooling
10388	72796	22500131	885.2466667	Eastern Cape	At risk of hunger	4	2	2	children present	female	70	African	Urban informal	MARRIED	Pension/rem	No schooling
10389	68647	22500131	885.2466667	Eastern Cape	At risk of hunger	1	1	0	no children	male	47	African	Urban informal	NEVER MARRIED	Sale of prs	Primary
10391	72788	22200773	2390.901316	Eastern Cape	Experience hunger	3	1	2	children present	female	43	African	Rural informal	MARRIED	Pension/rem	Secondary
10392	68696	22200773	2390.901316	Eastern Cape	At risk of hunger	5	2	3	children present	male	24	African	Rural informal	NEVER MARRIED		Primary
10393	72790	22200773	2390.901316	Eastern Cape	Experience hunger	3	1	2	children present	female	67	African	Rural informal	NEVER MARRIED	Pension/rem	No schooling
10397	75269	23500715	2550.294737	Eastern Cape	Food secure	5	2	2	children present	male	45	African	Rural informal	MARRIED	Pension/rem	Tertiary/higher
10402	50160	51100309	1940.007843	Kwazulu Natal	At risk of hunger	1	1	0	no children	male	39	African	Urban informal	NEVER MARRIED	Salaries/wages	Secondary
10403	50122	51100309	1940.007843	Kwazulu Natal	At risk of hunger	7	3	4	children present	male	45	African	Urban informal	MARRIED	Salaries/wages	Secondary
10405	50170	51100309	1940.007843	Kwazulu Natal	Experience hunger	3	3	0	no children	female	68	African	Urban informal	NEVER MARRIED	Pension/rem	Primary
10406	50125	51100309	1940.007843	Kwazulu Natal	At risk of hunger	1	1	0	no children	male	43	African	Urban informal	MARRIED	No income	Primary
10407	50124	51100309	1940.007843	Kwazulu Natal	At risk of hunger	1	1	0	no children	male	35	African	Urban informal	NEVER MARRIED	Pension/rem	Secondary
10410	50174	51100309	1940.007843	Kwazulu Natal	At risk of hunger	1	1	1	children present	female	38	African	Urban informal	NEVER MARRIED	Salaries/wages	Secondary
10411	50190	51100309	1940.007843	Kwazulu Natal	Experience hunger	5	2	3	children present	male	32	African	Urban informal	LIVING TOGETHER/CIVIL UNION	Salaries/wages	No schooling
10412	50159	51100309	1940.007843	Kwazulu Natal	Experience hunger	6	2	4	children present	male	46	African	Urban informal	MARRIED	Sale of prs	Primary
10414	50116	51100309	1940.007843	Kwazulu Natal	Experience hunger	4	2	2	children present	female	36	African	Urban informal	NEVER MARRIED	Pension/rem	No schooling
10415	50185	51100309	1940.007843	Kwazulu Natal	Food secure	1	1	0	no children	male	28	African	Urban informal	NEVER MARRIED		Secondary
10416	50155	51100309	1940.007843	Kwazulu Natal	Food secure	1	1	0	no children	male	37	African	Urban informal	MARRIED	Salaries/wages	Tertiary/higher
10417	50154	51100309	1940.007843	Kwazulu Natal	Food secure	6	2	4	children present	female	34	African	Urban informal	WIDOWED	Pension/rem	Secondary
10419	50151	51100309	1940.007843	Kwazulu Natal	Experience hunger	12	6	6	children present	female	63	African	Urban informal	WIDOWED	Pension/rem	Primary
10420	50156	51100309	1940.007843	Kwazulu Natal	At risk of hunger	3	3	0	no children	female	70	African	Urban informal	MARRIED	Pension/rem	Primary
10422	50183	51100309	1940.007843	Kwazulu Natal	Experience hunger	11	6	5	children present	male	43	African	Urban informal	SEPARATED/DIVORCED	Salaries/wages	No schooling
10426	50111	57202079	2882.188235	Kwazulu Natal	Food secure	5	3	2	children present	male	37	African	Rural informal	MARRIED	Salaries/wages	Secondary
10427	50107	57202079	2882.188235	Kwazulu Natal	At risk of hunger	3	1	2	children present	male	24	African	Rural informal	NEVER MARRIED	No income	No schooling
10428	50082	57202079	2882.188235	Kwazulu Natal	Experience hunger	1	1	0	no children	male	52	African	Rural formal	MARRIED	Sale of prs	Secondary
10429	50071	57202079	2882.188235	Kwazulu Natal	Experience hunger	2	2	0	no children	male	75	African	Rural formal	MARRIED	Pension/rem	Primary
10430	50083	57202079	2882.188235	Kwazulu Natal	At risk of hunger	3	2	1	children present	female	64	African	Rural informal	NEVER MARRIED	Pension/rem	Secondary
10433	50076	57202079	2882.188235	Kwazulu Natal	Food secure	7	5	2	children present	female	42	African	Rural informal	NEVER MARRIED	Pension/rem	Secondary
10437	50066	57202079	2882.188235	Kwazulu Natal	Experience hunger	5	2	3	children present	female	41	African	Rural informal	MARRIED	Sale of prs	No schooling
10438	50058	57202079	2882.188235	Kwazulu Natal	At risk of hunger	3	2	1	children present	male	43	African	Rural informal	MARRIED	Sale of prs	Secondary
10441	50052	57202079	2882.188235	Kwazulu Natal	Experience hunger	9	6	3	children present	male	73	African	Rural informal	MARRIED	Pension/rem	No schooling
10443	76291	54400022	1248.717949		Food secure	1	1	0	no children	male	72	White/Indian/Asian		MARRIED	Pension/rem	Secondary
10444	50051	57202079	2882.188235	Kwazulu Natal	Experience hunger	7	4	3	children present	male	56	African	Rural informal	MARRIED	Pension/rem	Primary
10449	50015	51100522	292.75	Kwazulu Natal	Food secure	4	2	2	children present	male	29	Coloured	Urban formal	LIVING TOGETHER/CIVIL UNION	Salaries/wages	Secondary
10450	50007	51100522	292.75	Kwazulu Natal	Food secure	4	3	1	children present	female	26	White/Indian/Asian	Urban formal	NEVER MARRIED	Salaries/wages	Tertiary/higher
10452	50660	51300032	2161.641176	Kwazulu Natal	Food secure	1	1	0	no children	female	24	African	Rural formal	NEVER MARRIED	Salaries/wages	Secondary
10453	50659	51300032	2161.641176	Kwazulu Natal	Experience hunger	4	1	3	children present	female	53	African	Rural informal	WIDOWED	Salaries/wages	No schooling
10456	69861	51100639	312.6184448	Kwazulu Natal	Food secure	3	3	0	no children	male	50	White/Indian/Asian	Urban formal	NEVER MARRIED	Salaries/wages	Secondary
10457	50647	51100639	312.6184448	Kwazulu Natal	Food secure	1	1	0	no children	male	58	White/Indian/Asian	Urban formal	WIDOWED	Salaries/wages	Tertiary/higher
10458	69859	51100639	312.6184448	Kwazulu Natal	Food secure	4	3	2	children present	male	22	White/Indian/Asian	Urban formal	LIVING TOGETHER/CIVIL UNION	Sale of prs	Secondary
10460	62254	50700003	854.3859649	Kwazulu Natal	At risk of hunger	4	4	0	no children	male	61	African		MARRIED	Salaries/wages	Primary
10461	50668	51100639	312.6184448	Kwazulu Natal	At risk of hunger	4	3	1	children present	female	60	White/Indian/Asian	Urban formal	WIDOWED	Pension/rem	Secondary
10467	50651	51300032	2161.641176	Kwazulu Natal	Experience hunger	3	1	2	children present	female	27	African	Rural informal	NEVER MARRIED	Salaries/wages	Secondary
10472	50784	51100674	7526.866667	Kwazulu Natal	Food secure	3	3	0	no children	male	55	White/Indian/Asian	Urban formal	WIDOWED	No income	Secondary
10476	50798	51100585	1094.164557	Kwazulu Natal	Food secure	5	4	1	children present	male	55	White/Indian/Asian	Urban formal	MARRIED	Salaries/wages	Secondary
10482	78478	51100585	1094.164557	Kwazulu Natal	Food secure	3	2	1	children present	male	25	African	Urban formal	NEVER MARRIED	Salaries/wages	Secondary
10485	78485	51100585	1094.164557	Kwazulu Natal	Food secure	2	2	0	no children	male	76	White/Indian/Asian	Urban formal	MARRIED	Pension/rem	Secondary
10486	50800	51100585	1094.164557	Kwazulu Natal	Food secure	2	2	0	no children	male	61	White/Indian/Asian	Urban formal	WIDOWED	Pension/rem	Secondary
10490	78482	51100585	1094.164557		Food secure	2	2	0	no children	male	36	White/Indian/Asian		NEVER MARRIED	Salaries/wages	Secondary
10493	69869	51100639	312.6184448	Kwazulu Natal	At risk of hunger	4	2	2	children present	male	42	White/Indian/Asian	Urban formal	MARRIED	Salaries/wages	No schooling
10500	50376	51100674	7526.866667	Kwazulu Natal	Experience hunger	2	2	0	no children	male	48	White/Indian/Asian	Urban formal	MARRIED	Salaries/wages	Secondary
10501	50565	57200861	257.450484	Kwazulu Natal	Food secure	4	3	1	children present	female	30	White/Indian/Asian	Urban formal	MARRIED	Salaries/wages	Secondary
10502	50290	57200861	257.450484	Kwazulu Natal	Food secure	6	4	2	children present	male	46	White/Indian/Asian	Urban formal	MARRIED	Salaries/wages	Tertiary/higher
10504	77290	52600030	875.3316456	Kwazulu Natal	Experience hunger	3	3	0	no children	male	70	White/Indian/Asian	Urban formal	MARRIED	Pension/rem	No schooling
10514	50426	57202378	8906.7	Kwazulu Natal	Food secure	1	1	0	no children	female	32	White/Indian/Asian	Urban formal	SEPARATED/DIVORCED	Salaries/wages	Tertiary/higher
10517	73166	57200660	1649.006667		At risk of hunger	1	1	0	no children	female	46	African		MARRIED	Salaries/wages	Secondary
10524	71287	57200305	625.2368897	Kwazulu Natal	Food secure	7	4	3	children present	female	61	White/Indian/Asian	Urban formal	WIDOWED		Secondary
10525	78261	57200660	1649.006667		Experience hunger	1	1	0	no children	female	48	African		NEVER MARRIED	Salaries/wages	Primary
10528	50216	57200861	257.450484	Kwazulu Natal	Food secure	3	2	1	children present	female	66	White/Indian/Asian	Urban formal	WIDOWED	No income	Primary
10532	50215	57200861	257.450484	Kwazulu Natal	Food secure	3	1	2	children present	male	24	White/Indian/Asian	Urban formal	NEVER MARRIED	No income	Secondary
10533	50285	57200861	257.450484	Kwazulu Natal	Food secure	3	3	0	no children	female	48	White/Indian/Asian	Urban formal	SEPARATED/DIVORCED	No income	No schooling
10535	50559	57200861	257.450484	Kwazulu Natal	Food secure	2	2	0	no children	female	60	White/Indian/Asian	Urban formal	WIDOWED	No income	Secondary
10541	50298	57200861	257.450484	Kwazulu Natal	Food secure	7	4	3	children present	male	50	White/Indian/Asian	Urban formal	LIVING TOGETHER/CIVIL UNION	Salaries/wages	Secondary
10552	50217	57200861	257.450484	Kwazulu Natal	Food secure	4	3	1	children present	female	44	White/Indian/Asian	Urban formal	SEPARATED/DIVORCED	Salaries/wages	Secondary
10553	50279	57200861	257.450484	Kwazulu Natal	Food secure	5	5	0	no children	male	46	White/Indian/Asian	Urban formal	SEPARATED/DIVORCED	No income	Secondary
10558	50541	57202490	1272.385714	Kwazulu Natal	Food secure	4	3	1	children present	male	72	White/Indian/Asian	Urban formal	NEVER MARRIED	Salaries/wages	Tertiary/higher
10560	50547	57202490	1272.385714	Kwazulu Natal	Food secure	1	1	0	no children	male	32	African	Urban formal	SEPARATED/DIVORCED	Salaries/wages	No schooling
10562	50545	57202490	1272.385714	Kwazulu Natal	Food secure	5	5	0	no children	female	49	African	Urban formal	NEVER MARRIED	Salaries/wages	No schooling
10563	50272	57202490	1272.385714	Kwazulu Natal	Food secure	4	2	2	children present	male	47	White/Indian/Asian	Urban formal	MARRIED	Salaries/wages	Tertiary/higher
10564	50578	57202490	1272.385714	Kwazulu Natal	Food secure	9	6	3	children present	male	54	African	Urban formal	MARRIED	Salaries/wages	Tertiary/higher
10566	50576	57202490	1272.385714	Kwazulu Natal	Food secure	2	2	0	no children	female	62	White/Indian/Asian	Urban formal	SEPARATED/DIVORCED	Sale of prs	Tertiary/higher
10567	50305	57202490	1272.385714	Kwazulu Natal	Food secure	4	2	2	children present	female	47	White/Indian/Asian	Urban formal	MARRIED	Salaries/wages	Tertiary/higher
10568	50539	57202490	1272.385714	Kwazulu Natal	At risk of hunger	1	1	0	no children	male	36	African	Urban formal	NEVER MARRIED	Salaries/wages	Primary
10571	50451	57202490	1272.385714	Kwazulu Natal	Food secure	7	4	3	children present	male	65	White/Indian/Asian	Urban formal	MARRIED	Pension/rem	Tertiary/higher
10574	50532	57202490	1272.385714	Kwazulu Natal	Food secure	4	1	3	children present	female	42	African	Urban formal	WIDOWED	Sale of prs	Secondary
10578	50525	57202445	875.3316456		At risk of hunger	1	1	0	no children	female	28	African		NEVER MARRIED	Salaries/wages	Secondary
10579	50520	57202445	875.3316456		Food secure	2	2	0	no children	male	66	White/Indian/Asian		MARRIED	Salaries/wages	Secondary
10588	50203	57202445	875.3316456	Kwazulu Natal	Experience hunger	4	3	1	children present	male	72	African	Urban formal	MARRIED	Pension/rem	Primary
10589	50510	57202445	875.3316456		Food secure	1	1	0	no children	male	81	Coloured		WIDOWED	Pension/rem	Tertiary/higher
10592	50509	57202445	875.3316456		Food secure	3	3	0	no children	male	26	White/Indian/Asian		NEVER MARRIED	Salaries/wages	Tertiary/higher
10595	50505	57202445	875.3316456	Kwazulu Natal	At risk of hunger	4	4	0	no children	female	69	White/Indian/Asian	Urban formal	MARRIED	Pension/rem	Primary
10599	77315	57201177	380.575		Food secure	1	1	0	no children	male	52	Coloured		MARRIED	Salaries/wages	Secondary
10601	53718	41000407	2115.188889	Free State	Experience hunger	2	2	0	no children	male	48	African	Urban formal	MARRIED	No income	Secondary
10602	53694	41000407	2115.188889	Free State	Food secure	3	1	2	children present	female	28	African	Urban formal	MARRIED		Secondary
10603	53706	41000407	2115.188889	Free State	Experience hunger	4	3	1	children present	male	57	African	Urban formal	SEPARATED/DIVORCED	No income	Tertiary/higher
10604	53647	41000407	2115.188889	Free State	Food secure	3	2	1	children present	male	51	African	Urban formal	MARRIED	Salaries/wages	No schooling
10605	53637	41000407	2115.188889	Free State	At risk of hunger	1	1	0	no children	male	50	African	Urban formal	NEVER MARRIED	Pension/rem	Secondary
10606	53641	41000407	2115.188889	Free State	Food secure	1	1	0	no children	male	50	African	Urban formal	WIDOWED	Sale of prs	Secondary
10608	53705	41000407	2115.188889	Free State	At risk of hunger	10	5	5	children present	female	61	African	Urban formal	MARRIED		Primary
10609	53716	41000407	2115.188889	Free State	Food secure	3	2	1	children present	female	45	African	Urban formal	WIDOWED	Salaries/wages	Secondary
10610	53772	41000407	2115.188889	Free State	At risk of hunger	3	2	1	children present	female	52	African	Urban formal	WIDOWED	No income	No schooling
10612	53747	41000407	2115.188889	Free State	Experience hunger	7	3	4	children present	female	40	African	Urban formal	MARRIED	No income	Primary
10613	53633	41000407	2115.188889	Free State	Food secure	1	1	0	no children	male	36	African	Urban formal	NEVER MARRIED		Secondary
10614	53630	41000407	2115.188889	Free State	Food secure	3	2	1	children present	female	57	African	Urban formal	SEPARATED/DIVORCED		Primary
10615	53646	41000407	2115.188889	Free State	At risk of hunger	2	2	0	no children	male	35	African	Urban formal	LIVING TOGETHER/CIVIL UNION	Salaries/wages	Secondary
10616	53742	41000407	2115.188889	Free State	Experience hunger	3	1	2	children present	female	22	African	Urban formal	NEVER MARRIED	No income	Secondary
10617	53723	41000407	2115.188889	Free State	Experience hunger	5	2	3	children present	female	51	African	Urban formal	MARRIED	Sale of prs	Secondary
10618	53626	41000407	2115.188889	Free State	Food secure	3	1	2	children present	female	52	African	Urban formal	NEVER MARRIED	Pension/rem	Primary
10619	53644	41000407	2115.188889	Free State	Experience hunger	3	1	2	children present	female	47	African	Urban formal	SEPARATED/DIVORCED	Sale of prs	Primary
10620	53720	41000407	2115.188889	Free State	Experience hunger	6	3	3	children present	male	46	African	Urban formal	MARRIED	Salaries/wages	Secondary
10621	53608	41000007	1430.923077	Free State	Food secure	3	2	1	children present	male	52	African	Rural formal	LIVING TOGETHER/CIVIL UNION	Salaries/wages	Primary
10625	53684	41000007	1430.923077	Free State	At risk of hunger	3	2	1	children present	female	40	African	Rural formal	LIVING TOGETHER/CIVIL UNION	Salaries/wages	Secondary
10627	53712	41000248	132.7894737		At risk of hunger	2	2	0	no children	male	36	Coloured		LIVING TOGETHER/CIVIL UNION	Salaries/wages	Secondary
10628	53680	41000248	132.7894737	Free State	At risk of hunger	3	1	2	children present	female	41	Coloured	Urban formal	SEPARATED/DIVORCED		Tertiary/higher
10629	53674	41000248	132.7894737	Free State	Food secure	4	4	1	children present	male	58	Coloured	Urban formal	MARRIED	Salaries/wages	Secondary
10631	53692	41000248	132.7894737	Free State	Food secure	2	1	1	children present	female	27	African	Urban formal	NEVER MARRIED	No income	Secondary
10632	53688	41000248	132.7894737	Free State	Experience hunger	6	2	4	children present	female	59	African	Urban formal	WIDOWED	Pension/rem	Primary
10633	53700	41000248	132.7894737	Free State	Experience hunger	9	5	5	children present	male	49	Coloured	Urban formal	MARRIED	Sale of prs	Primary
10634	53642	41000248	132.7894737	Free State	Food secure	2	2	0	no children	male	24	Coloured	Urban formal	LIVING TOGETHER/CIVIL UNION	Salaries/wages	Secondary
10636	53681	41000248	132.7894737	Free State	Food secure	1	1	0	no children	male	34	Coloured	Urban formal	MARRIED		Tertiary/higher
10637	53693	41000248	132.7894737	Free State	Experience hunger	3	2	1	children present	female	53	Coloured	Urban formal	WIDOWED		No schooling
10638	53653	41000248	132.7894737	Free State	Food secure	5	4	1	children present	male	49	Coloured	Urban formal	MARRIED	Salaries/wages	Secondary
10641	53655	41000007	1430.923077	Free State	Experience hunger	4	3	1	children present	male	24	African	Rural formal	MARRIED	Salaries/wages	Secondary
10642	53749	41000007	1430.923077	Free State	Food secure	3	2	1	children present	female	24	African	Rural formal	MARRIED	Sale of prs	Secondary
10644	61319	40900038	2350.209877	Free State	Food secure	4	3	1	children present	male	69	African	Urban formal	MARRIED	Pension/rem	Primary
10645	58689	40900038	2350.209877	Free State	Food secure	2	2	0	no children	female	22	African	Urban formal	MARRIED	Salaries/wages	Tertiary/higher
10646	58671	40900038	2350.209877	Free State	At risk of hunger	2	2	0	no children	female	79	African	Urban formal	WIDOWED	Pension/rem	Primary
10647	58652	40900038	2350.209877	Free State	At risk of hunger	6	3	3	children present	female	36	African	Urban formal	SEPARATED/DIVORCED	No income	Tertiary/higher
10649	53661	41000007	1430.923077	Free State	At risk of hunger	3	2	1	children present	female	53	African	Rural formal	WIDOWED	Sale of prs	No schooling
10651	53613	41000572	1221.6	Free State	Experience hunger	5	2	3	children present	male	22	African	Urban informal	MARRIED	No income	Secondary
10652	53606	41000572		Free State	At risk of hunger	1	1	0	no children	male	24	African	Urban informal	NEVER MARRIED	No income	Secondary
10654	53618	41000572	1221.6	Free State	Experience hunger	7	4	3	children present	female	26	African	Urban informal	LIVING TOGETHER/CIVIL UNION		Primary
10655	53609	41000572	1221.6	Free State	At risk of hunger	1	1	0	no children	male	59	African	Urban informal	MARRIED	Salaries/wages	Secondary
10657	53620	41000572	1221.6	Free State	At risk of hunger	6	2	4	children present	female	26	African	Urban informal	MARRIED	No income	Secondary
10667	53624	41000572	1221.6	Free State	Experience hunger	5	2	3	children present	female	53	African	Urban informal	NEVER MARRIED		Primary
10668	53676	41000572	1221.6	Free State	At risk of hunger	4	2	2	children present	female	45	African	Urban informal	WIDOWED	No income	Primary
10669	53664	41000572	1221.6	Free State	Experience hunger	1	1	0	no children	female	65	African	Urban informal	WIDOWED	Pension/rem	Primary
10674	60209	41700031	3021.698413	Free State	At risk of hunger	1	1	0	no children	male	28	African	Urban formal	NEVER MARRIED	Salaries/wages	Tertiary/higher
10675	60154	41700031	3021.698413	Free State	Experience hunger	3	2	1	children present	male	55	African	Urban formal	MARRIED	Salaries/wages	Tertiary/higher
10676	61314	40900038	2350.209877	Free State	At risk of hunger	2	1	1	children present	female	52	African	Urban formal	WIDOWED	Salaries/wages	Secondary
10677	58655	40900038	2350.209877	Free State	At risk of hunger	3	1	2	children present	female	52	African	Urban formal	WIDOWED	Pension/rem	No schooling
10678	58690	40900038	2350.209877	Free State	At risk of hunger	2	1	1	children present	female	25	African	Urban formal	NEVER MARRIED	No income	Secondary
10679	61423	40900038	2350.209877	Free State	At risk of hunger	4	1	3	children present	female	22	African	Urban formal	NEVER MARRIED	No income	Secondary
10681	61415	41100021	1047.085714	Free State	At risk of hunger	6	2	4	children present	female	37	African	Urban informal	LIVING TOGETHER/CIVIL UNION	No income	Primary
10686	58688	41100021	1047.085714	Free State	Experience hunger	1	1	0	no children	female	67	African	Urban informal	WIDOWED	Pension/rem	Primary
10687	58681	41100021	1047.085714	Free State	Experience hunger	6	3	3	children present	female	56	African	Urban informal	WIDOWED	Pension/rem	No schooling
10688	58687	41100021	1047.085714	Free State	At risk of hunger	10	2	8	children present	female	27	African	Urban informal	NEVER MARRIED	No income	Primary
10689	53662	41100021	1047.085714	Free State	At risk of hunger	10	3	7	children present	female	28	African	Urban informal	NEVER MARRIED	Salaries/wages	Secondary
10690	58666	41100021	1047.085714	Free State	At risk of hunger	5	2	3	children present	male	38	African	Urban informal	MARRIED	Sale of prs	Primary
10691	58676	41100021	1047.085714	Free State	Food secure	1	1	0	no children	female	60	African	Urban informal	NEVER MARRIED	Pension/rem	Secondary
10692	58667	41100021	1047.085714	Free State	At risk of hunger	3	1	2	children present	female	43	African	Urban informal	SEPARATED/DIVORCED	Pension/rem	Primary
10693	58683	41100021	1047.085714	Free State	Experience hunger	6	1	5	children present	female	42	African	Urban informal	MARRIED	No income	Secondary
10694	61401	41100021	1047.085714	Free State	At risk of hunger	9	3	6	children present	male	54	African	Urban informal	MARRIED	Salaries/wages	No schooling
10695	58685	41100021	1047.085714	Free State	At risk of hunger	4	1	3	children present	female	39	African	Urban informal	LIVING TOGETHER/CIVIL UNION	No income	Primary
10696	58699	41100021	1047.085714	Free State	Experience hunger	8	2	6	children present	female	58	African	Urban informal	MARRIED	No income	Primary
10699	61406	41100021	1047.085714	Free State	At risk of hunger	7	2	5	children present	female	39	African	Urban informal	WIDOWED	Sale of prs	Secondary
10700	58675	40900038	2350.209877	Free State	Experience hunger	5	3	2	children present	female	45	African	Urban formal	MARRIED	No income	Primary
10701	53756	41000064	2488.457516	Free State	At risk of hunger	4	2	2	children present	female	58	African	Urban formal	NEVER MARRIED	No income	Secondary
10704	53779	41000064	2488.457516	Free State	Experience hunger	4	3	1	children present	female	77	African	Urban formal	MARRIED	Pension/rem	Secondary
10705	53758	41000064	2488.457516	Free State	Food secure	6	5	1	children present	male	60	African	Urban formal	MARRIED	Pension/rem	Secondary
10707	53753	41000064	2488.457516	Free State	Experience hunger	3	2	1	children present	female	45	African	Urban formal	NEVER MARRIED	No income	Primary
10708	53762	41000064	2488.457516	Free State	At risk of hunger	2	2	0	no children	male	88	African	Urban formal	MARRIED	Pension/rem	Primary
10709	53775	41000064	2488.457516	Free State	Experience hunger	1	1	0	no children	female	74	African	Urban formal	WIDOWED	Pension/rem	Primary
10711	53754	41000064	2488.457516	Free State	Experience hunger	5	3	2	children present	female	38	African	Urban formal	LIVING TOGETHER/CIVIL UNION	Pension/rem	Secondary
10713	53782	41000064	2488.457516	Free State	At risk of hunger	5	2	3	children present	male	37	African	Urban formal	MARRIED	No income	Secondary
10714	53787	41000064	2488.457516	Free State	Experience hunger	6	3	3	children present	female	70	African	Urban formal		Pension/rem	Secondary
10716	53781	41000064	2488.457516	Free State	Experience hunger	5	4	1	children present	male	66	African	Urban formal	MARRIED	Pension/rem	Secondary
10719	53768	41000064	2488.457516	Free State	At risk of hunger	2	1	1	children present	female	24	African	Urban formal	NEVER MARRIED	No income	Tertiary/higher
10720	53767	41000064	2488.457516	Free State	Food secure	5	3	2	children present	female	47	African	Urban formal	LIVING TOGETHER/CIVIL UNION	No income	Secondary
10722	53785	41000150	688.1212121	Free State	At risk of hunger	3	1	2	children present	female	38	African	Urban formal	MARRIED	No income	No schooling
10724	53800	41000064	2488.457516	Free State	Food secure	3	1	2	children present	male	76	African	Urban formal	WIDOWED	Pension/rem	Secondary
10725	53789	41000064	2488.457516	Free State	Experience hunger	8	3	5	children present	female	44	African	Urban formal	NEVER MARRIED	Pension/rem	Secondary
10726	53780	41000064	2488.457516	Free State	Experience hunger	1	1	0	no children	male	36	African	Urban formal	NEVER MARRIED	Sale of prs	Primary
10728	53734	41000150	688.1212121	Free State	Experience hunger	2	2	0	no children	male	56	White/Indian/Asian	Urban formal	MARRIED	Salaries/wages	Secondary
10731	53736	41000150	688.1212121	Free State	Food secure	2	2	0	no children	male	62	White/Indian/Asian	Urban formal	MARRIED	Salaries/wages	Tertiary/higher
10732	53744	41000150	688.1212121	Free State	Food secure	2	2	0	no children	male	64	African	Urban formal	MARRIED	Pension/rem	No schooling
10733	53704	41000248	132.7894737	Free State	At risk of hunger	2	2	0	no children	male	62	Coloured	Urban formal	MARRIED	Salaries/wages	Primary
10734	53798	41000150	688.1212121	Free State	At risk of hunger	3	2	1	children present	male	36	African	Urban formal	MARRIED	Salaries/wages	Secondary
10736	53794	41000150	688.1212121	Free State	At risk of hunger	2	2	0	no children	male	60	White/Indian/Asian	Urban formal	MARRIED	Pension/rem	Secondary
10737	53678	41000248	132.7894737	Free State	Food secure	4	2	2	children present	female	39	African	Urban formal	MARRIED	Salaries/wages	Secondary
10738	53667	41000248	132.7894737	Free State	At risk of hunger	3	2	1	children present	male	37	African	Urban formal	LIVING TOGETHER/CIVIL UNION	Salaries/wages	Secondary
10741	53741	41000150	688.1212121	Free State	At risk of hunger	3	2	1	children present	female	42	African	Urban formal	SEPARATED/DIVORCED	Salaries/wages	No schooling
10743	53750	41000150	688.1212121	Free State	Food secure	1	1	0	no children	female	39	African	Urban formal	NEVER MARRIED	Salaries/wages	Primary
10747	53743	41000150	688.1212121	Free State	Experience hunger	2	2	0	no children	male	57	White/Indian/Asian	Urban formal	MARRIED	Pension/rem	Primary
10748	53621	41000007	1430.923077	Free State	Experience hunger	8	4	4	children present	female	43	African	Rural formal	WIDOWED	Salaries/wages	No schooling
10750	53746	41000150	688.1212121	Free State	Food secure	2	2	0	no children	female	49	African	Urban formal	SEPARATED/DIVORCED	Salaries/wages	Tertiary/higher
10754	53605	41000007	1430.923077	Free State	Food secure	1	1	0	no children	male	57	White/Indian/Asian	Rural informal	NEVER MARRIED	Salaries/wages	Tertiary/higher
10755	53656	41000007	1430.923077	Free State	Food secure	3	3	0	no children	female	46	African	Rural informal	MARRIED	Salaries/wages	Tertiary/higher
10757	53685	41000248	132.7894737	Free State	Experience hunger	4	3	1	children present	male	50	Coloured	Urban formal	MARRIED	No income	Primary
10758	53689	41000248	132.7894737	Free State	At risk of hunger	7	2	5	children present	female	52	Coloured	Urban formal	SEPARATED/DIVORCED	No income	Secondary
10765	60114	41900183	2226.51462	Free State	At risk of hunger	3	2	1	children present	male	64	African	Urban formal	MARRIED	Pension/rem	Primary
10767	60103	41900183	2226.51462	Free State	At risk of hunger	5	2	3	children present	male	47	African	Urban formal	LIVING TOGETHER/CIVIL UNION		No schooling
10769	60104	41900183	2226.51462	Free State	Experience hunger	5	3	2	children present	female	84	African	Urban formal	WIDOWED	Pension/rem	Primary
10770	60228	41900183	2226.51462	Free State	Food secure	4	2	2	children present	male	73	African	Urban formal	WIDOWED		No schooling
10771	60201	41900183	2226.51462	Free State	Experience hunger	4	2	2	children present	female	55	African	Urban formal	MARRIED	No income	Primary
10772	60229	41900183	2226.51462	Free State	Experience hunger	5	3	2	children present	female	73	African	Urban formal	WIDOWED		No schooling
10773	60233	41900183	2226.51462	Free State	Food secure	2	2	0	no children	male	51	African	Urban formal	MARRIED	Salaries/wages	No schooling
10774	60227	41900183	2226.51462	Free State	At risk of hunger	3	1	2	children present	female	38	African	Urban formal	NEVER MARRIED	Pension/rem	Secondary
10776	60111	41900183	2226.51462	Free State	Food secure	1	1	0	no children	female	28	African	Urban formal	NEVER MARRIED	Salaries/wages	Secondary
10777	60245	41800196	3021.698413	Free State	At risk of hunger	5	2	3	children present	male	44	African	Urban formal	MARRIED	No income	Secondary
10779	60203	41900183	2226.51462	Free State	At risk of hunger	1	1	0	no children	female	62	African	Urban formal	MARRIED	Salaries/wages	Secondary
10780	61351	41900183	2226.51462	Free State	Food secure	2	1	1	children present	male	45	African	Urban formal	SEPARATED/DIVORCED	Salaries/wages	Tertiary/higher
10784	60034	41300066	2350.209877	Free State	At risk of hunger	1	1	0	no children	male	58	African	Urban formal	WIDOWED	Pension/rem	Secondary
10785	60046	41300066	2350.209877	Free State	Food secure	8	4	4	children present	female	59	African	Urban formal	MARRIED	No income	No schooling
10786	60038	41300066	2350.209877	Free State	At risk of hunger	5	3	2	children present	female	63	African	Urban formal	MARRIED	Pension/rem	Secondary
10787	60032	41300066	2350.209877	Free State	Experience hunger	4	3	1	children present	female	50	African	Urban formal	WIDOWED	No income	No schooling
10789	60092	41300066	2350.209877	Free State	Food secure	2	2	0	no children	female	48	African	Urban formal	NEVER MARRIED	Pension/rem	No schooling
10791	60077	41300066	2350.209877	Free State	Food secure	3	1	2	children present	female	36	African	Urban formal	NEVER MARRIED	No income	Secondary
10792	60085	41300066	2350.209877	Free State	Experience hunger	4	2	2	children present	female	38	African	Urban formal	LIVING TOGETHER/CIVIL UNION	Salaries/wages	Secondary
10793	60094	41300066	2350.209877	Free State	Food secure	4	2	2	children present	female	30	African	Urban formal		Salaries/wages	Secondary
10794	60126	41300066	2350.209877	Free State	At risk of hunger	4	2	2	children present	male	42	African	Urban formal	MARRIED	Salaries/wages	Secondary
10797	60043	41300066	2350.209877	Free State	At risk of hunger	5	2	3	children present	male	34	African	Urban formal	LIVING TOGETHER/CIVIL UNION	Salaries/wages	Secondary
10798	60031	41300066	2350.209877	Free State	At risk of hunger	4	2	2	children present	male	32	African	Urban formal	LIVING TOGETHER/CIVIL UNION	Sale of prs	Secondary
10804	79943	32100112	177.2363636	Northern Cape	Experience hunger	6	2	4	children present	female	40	Coloured	Urban informal	WIDOWED	Salaries/wages	Primary
10805	79944	32100112	177.2363636	Northern Cape	At risk of hunger	5	2	3	children present	male	32	African	Urban informal	MARRIED	Salaries/wages	Secondary
10807	79946	32100112	177.2363636	Northern Cape	Food secure	2	2	0	no children	female	52	African	Urban informal	NEVER MARRIED	No income	No schooling
10808	79954	32100112	177.2363636	Northern Cape	Experience hunger	5	3	2	children present	female	42	Coloured	Urban informal	NEVER MARRIED	No income	No schooling
10810	79959	32100112	177.2363636	Northern Cape	Experience hunger	6	2	4	children present	female	48	Coloured	Urban informal	LIVING TOGETHER/CIVIL UNION	No income	Primary
10812	79950	32100112	177.2363636	Northern Cape	Experience hunger	2	1	1	children present	female	33	African	Urban informal	NEVER MARRIED	Pension/rem	Secondary
10814	79956	32100112	177.2363636	Northern Cape	Experience hunger	7	4	3	children present	male	44	Coloured	Urban informal	MARRIED	Salaries/wages	Primary
10820	53206	32100112	177.2363636	Northern Cape	Experience hunger	5	2	3	children present	female	45	African	Urban informal	MARRIED	Pension/rem	Primary
10822	53247	32100283	378.4195804		At risk of hunger	2	2	0	no children	male	68	Coloured		MARRIED	Pension/rem	Primary
10823	53212	32100283	378.4195804	Northern Cape	Food secure	3	3	0	no children	male	52	Coloured	Urban formal	MARRIED	Salaries/wages	Secondary
10851	58601	32100185	385.75		At risk of hunger	2	2	0	no children	female	63	African		NEVER MARRIED	Pension/rem	Secondary
10852	58603	32100185	385.75	Northern Cape	Experience hunger	9	4	5	children present	female	54	African	Urban formal	WIDOWED	No income	Secondary
10853	53283	32100185	385.75	Northern Cape	At risk of hunger	1	1	0	no children	male	30	African	Urban formal	NEVER MARRIED	Salaries/wages	Primary
10854	53302	32100185	385.75	Northern Cape	At risk of hunger	9	6	3	children present	female	51	African	Urban formal	WIDOWED	Pension/rem	Secondary
10855	53291	32100185	385.75	Northern Cape	Experience hunger	4	3	1	children present	female	57	Coloured	Urban formal	SEPARATED/DIVORCED	Salaries/wages	Secondary
10858	53294	32100185	385.75	Northern Cape	Food secure	5	4	1	children present	male	71	African	Urban formal	NEVER MARRIED	Pension/rem	Secondary
10859	53285	32100185	385.75	Northern Cape	At risk of hunger	3	1	2	children present	female	62	African	Urban formal	MARRIED	Pension/rem	Secondary
10861	53295	32100185	385.75	Northern Cape	At risk of hunger	4	2	2	children present	male	46	African	Urban formal	LIVING TOGETHER/CIVIL UNION	Salaries/wages	No schooling
10862	53278	32100185	385.75	Northern Cape	Food secure	6	3	3	children present	male	59	African	Urban formal	MARRIED	Pension/rem	Secondary
10863	53298	32100185	385.75	Northern Cape	At risk of hunger	2	2	0	no children	female	65	African	Urban formal	NEVER MARRIED	Pension/rem	Secondary
10864	53300	32100185	385.75	Northern Cape	At risk of hunger	1	1	0	no children	female	61	African	Urban formal	WIDOWED	Pension/rem	Secondary
10868	58604	32100185	385.75	Northern Cape	Food secure	2	2	0	no children	male	45	African	Urban formal	MARRIED	Sale of prs	Secondary
10870	53290	32100185	385.75	Northern Cape	At risk of hunger	4	4	0	no children	female	68	African	Urban formal	WIDOWED	Pension/rem	Secondary
10871	58608	32100185	385.75	Northern Cape	Experience hunger	2	2	0	no children	female	20	Coloured	Urban formal	NEVER MARRIED	Pension/rem	Secondary
10873	53385	32100237	149.9692308	Northern Cape	Experience hunger	3	3	0	no children	male	82	African		WIDOWED	Pension/rem	No schooling
10880	53126	32100237	149.9692308	Northern Cape	Experience hunger	4	2	2	children present	female	57	African	Urban informal	NEVER MARRIED	Pension/rem	No schooling
10881	53131	32100237	149.9692308	Northern Cape	Experience hunger	6	3	3	children present	female	58	African	Urban informal	WIDOWED	Pension/rem	No schooling
10882	53141	32100237	149.9692308	Northern Cape	Experience hunger	2	1	1	children present	female	48	African	Urban informal	SEPARATED/DIVORCED	Salaries/wages	Primary
10884	53133	32100237	149.9692308	Northern Cape	At risk of hunger	7	3	4	children present	female	44	African	Urban informal	LIVING TOGETHER/CIVIL UNION	Salaries/wages	Secondary
10887	53017	32200057	474.7692308	Northern Cape	Experience hunger	3	1	2	children present	female	27	African	Urban formal	NEVER MARRIED	Pension/rem	Secondary
10888	53136	32100249	1229.863636	Northern Cape	Experience hunger	4	3	1	children present	female	46	Coloured	Urban formal	MARRIED	Salaries/wages	Tertiary/higher
10889	53137	32100249	1229.863636	Northern Cape	Food secure	2	2	0	no children	female	50	Coloured	Urban formal	MARRIED	Salaries/wages	Secondary
10890	53350	32100249	1229.863636	Northern Cape	At risk of hunger	9	5	4	children present	male	59	African	Urban formal	MARRIED	No income	Secondary
10900	53007	32100249	1229.863636	Northern Cape	Food secure	2	1	1	children present	female	57	Coloured	Urban formal	NEVER MARRIED	Pension/rem	Secondary
10901	56194	30700026	2688		Food secure	2	2	0	no children	male	52	White/Indian/Asian		NEVER MARRIED	Sale of prs	Secondary
10902	56041	30700020	307.4659091	Northern Cape	Food secure	4	2	2	children present	female	51	Coloured	Urban formal	MARRIED	Salaries/wages	Primary
10903	56042	30700020	307.4659091	Northern Cape	At risk of hunger	5	2	3	children present	female	63	African	Urban formal	WIDOWED	Pension/rem	Primary
10904	56045	30700020	307.4659091	Northern Cape	At risk of hunger	2	1	1	children present	female	49	African	Urban formal	NEVER MARRIED	No income	Primary
10905	56028	30700020	307.4659091	Northern Cape	At risk of hunger	6	2	4	children present	male	34	African	Urban formal	LIVING TOGETHER/CIVIL UNION	Salaries/wages	Secondary
10906	56034	30700020	307.4659091	Northern Cape	Experience hunger	11	3	8	children present	female	54	Coloured	Urban formal	NEVER MARRIED	No income	Secondary
10907	56088	30700020	307.4659091	Northern Cape	At risk of hunger	5	3	2	children present	male	56	Coloured	Urban formal	MARRIED	Salaries/wages	Primary
10908	56098	30700020	307.4659091	Northern Cape	At risk of hunger	5	1	4	children present	female	37	Coloured	Urban formal	WIDOWED	Pension/rem	Secondary
10909	56052	30700020	307.4659091	Northern Cape	Food secure	2	2	0	no children	male	59	African	Urban formal	MARRIED	Pension/rem	No schooling
10910	56093	30700020	307.4659091	Northern Cape	Food secure	3	2	1	children present	female	71	African	Urban formal	NEVER MARRIED	Pension/rem	Primary
10911	56030	30700020	307.4659091	Northern Cape	Experience hunger	2	2	0	no children	male	27	Coloured	Urban formal	NEVER MARRIED	No income	Primary
10912	57656	31800017	537.6	Eastern Cape	At risk of hunger	5	1	4	children present	male	32	Coloured	Rural formal	LIVING TOGETHER/CIVIL UNION	Salaries/wages	Primary
10913	57677	31800017	537.6	Northern Cape	Food secure	15	12	3	children present	female	74	White/Indian/Asian	Rural formal	WIDOWED	Pension/rem	Secondary
10918	56095	30700020	307.4659091	Northern Cape	At risk of hunger	3	2	1	children present	male	48	Coloured	Urban formal	LIVING TOGETHER/CIVIL UNION	Pension/rem	Secondary
10919	56099	30700020	307.4659091	Kwazulu Natal	Food secure	4	2	2	children present	female	54	African	Urban formal	NEVER MARRIED	No income	Primary
10921	56026	30700020	307.4659091	Northern Cape	Food secure	2	2	0	no children	male	61	Coloured	Urban formal	MARRIED	Pension/rem	No schooling
10924	56116	30200011	273.3030303		Food secure	2	2	0	no children	female	59	Coloured		NEVER MARRIED	Pension/rem	No schooling
10925	56103	30200011	273.3030303	Northern Cape	Food secure	3	2	1	children present	female	48	Coloured	Urban formal	WIDOWED	No income	Secondary
10926	56123	30200011	273.3030303	Northern Cape	Food secure	6	3	3	children present	female	36	Coloured	Urban formal	MARRIED	No income	Primary
10927	56106	30200011	273.3030303	Northern Cape	Food secure	4	3	1	children present	male	61	Coloured	Urban formal	MARRIED	Pension/rem	Secondary
10928	56146	30200011	273.3030303	Northern Cape	Food secure	3	2	1	children present	female	69	Coloured	Urban formal	NEVER MARRIED	Pension/rem	No schooling
10929	56130	30200011	273.3030303	Northern Cape	Food secure	2	2	0	no children	male	52	Coloured	Urban formal	MARRIED	Pension/rem	Secondary
10930	56120	30200011	273.3030303	Northern Cape	Food secure	4	3	1	children present	male	49	Coloured	Urban formal	MARRIED	Salaries/wages	Secondary
10931	56138	30200011	273.3030303	Northern Cape	Food secure	4	4	0	no children	male	51	Coloured	Urban formal	MARRIED	Salaries/wages	Secondary
10932	56085	30200011	273.3030303	Northern Cape	Food secure	2	2	0	no children	male	44	Coloured	Urban formal	NEVER MARRIED	No income	Secondary
10933	56121	30200011	273.3030303	Northern Cape	Food secure	2	2	0	no children	male	65	Coloured	Urban formal	MARRIED	Pension/rem	Secondary
10934	56142	30200011	273.3030303	Northern Cape	Food secure	5	2	3	children present	male	71	Coloured	Urban formal	MARRIED	Pension/rem	Primary
10935	56140	30200011	273.3030303	Northern Cape	Food secure	1	1	0	no children	male	26	Coloured	Urban formal	NEVER MARRIED	No income	Secondary
10936	56115	30200011	273.3030303	Northern Cape	Food secure	1	1	0	no children	female	68	Coloured	Urban formal	WIDOWED	Pension/rem	Secondary
10937	56112	30200011	273.3030303	Kwazulu Natal	Food secure	4	3	1	children present	male	70	Coloured	Urban formal	MARRIED		Primary
10938	56109	30200011	273.3030303	Northern Cape	Food secure	3	3	0	no children	male	72	Coloured	Urban formal	MARRIED	Pension/rem	Primary
10942	56118	30200011	273.3030303	Northern Cape	Food secure	1	1	0	no children	male	43	Coloured	Urban formal	MARRIED	Salaries/wages	Secondary
10947	59012	62100205	2727.173333	Northern Cape	At risk of hunger	4	2	2	children present	male	65	African	Rural informal	MARRIED	Pension/rem	No schooling
10948	59022	62100205	2727.173333	Northern Cape	Food secure	1	1	0	no children	female	56	African	Rural formal	NEVER MARRIED	Pension/rem	Primary
10949	59176	62100205	2727.173333	Northern Cape	Experience hunger	5	2	3	children present	male	42	African	Rural informal	LIVING TOGETHER/CIVIL UNION	Salaries/wages	No schooling
10950	59011	62100205	2727.173333	Northern Cape	At risk of hunger	4	2	2	children present	female	42	African	Rural informal	NEVER MARRIED	No income	No schooling
10956	56196	30700026	2688	Northern Cape	Food secure	4	3	1	children present	male	27	Coloured	Rural formal	LIVING TOGETHER/CIVIL UNION	Salaries/wages	Secondary
10957	56198	30700026	2688	Northern Cape	Food secure	4	2	2	children present	male	32	Coloured	Rural formal	LIVING TOGETHER/CIVIL UNION	Salaries/wages	Primary
10958	56190	30700026	2688	Northern Cape	Food secure	2	2	0	no children	male	60	White/Indian/Asian	Rural informal	MARRIED	Sale of prs	Secondary
10959	56226	30700026	2688	Northern Cape	Food secure	2	2	0	no children	male	26	Coloured	Rural informal	NEVER MARRIED	Salaries/wages	Secondary
10960	56193	30700026	2688	Northern Cape	Food secure	3	1	2	children present	male	23	Coloured	Rural formal	NEVER MARRIED	Salaries/wages	No schooling
10967	56229	30700026	2688	Northern Cape	Food secure	2	2	0	no children	male	22	Coloured	Rural informal	LIVING TOGETHER/CIVIL UNION	Salaries/wages	No schooling
10973	53329	32100040	440.8571429	Northern Cape	Food secure	10	4	6	children present	male	78	African	Urban formal	WIDOWED	Pension/rem	No schooling
10975	53394	32100040	440.8571429	Northern Cape	Food secure	2	1	1	children present	female	51	African	Urban formal	MARRIED	Salaries/wages	Secondary
10976	53390	32100237	149.9692308	Northern Cape	Experience hunger	5	3	2	children present	male	48	African	Urban informal	MARRIED	No income	No schooling
10978	53183	32100237	149.9692308	Northern Cape	Experience hunger	4	4	0	no children	female	68	African	Urban informal	WIDOWED	Pension/rem	Primary
10979	53176	32100040	440.8571429	Northern Cape	Experience hunger	2	1	1	children present	female	41	Coloured	Urban formal	MARRIED	Salaries/wages	Primary
10980	53349	32100040	440.8571429	Northern Cape	Food secure	3	2	1	children present	female	49	African	Urban formal	WIDOWED	Salaries/wages	Tertiary/higher
10981	53347	32100040	440.8571429	Northern Cape	Experience hunger	3	2	1	children present	male	49	African	Urban formal	NEVER MARRIED	No income	Primary
10982	53342	32100040	440.8571429	Northern Cape	At risk of hunger	7	2	5	children present	female	39	African	Urban formal	NEVER MARRIED	No income	Secondary
10983	53341	32100040	440.8571429	Northern Cape	Experience hunger	8	1	7	children present	female	44	African	Urban formal	NEVER MARRIED	Pension/rem	Primary
10984	53337	32100040	440.8571429	Northern Cape	Experience hunger	4	2	2	children present	female	29	African	Urban formal	NEVER MARRIED	Pension/rem	Secondary
10985	53328	32100040	440.8571429	Northern Cape	Food secure	1	1	0	no children	male	55	African	Urban formal	NEVER MARRIED	No income	Secondary
10986	53333	32100040	440.8571429	Northern Cape	Food secure	1	2	1	children present	female	41	African	Urban formal	LIVING TOGETHER/CIVIL UNION	Salaries/wages	Tertiary/higher
10987	53332	32100040	440.8571429	Northern Cape	Experience hunger	1	1	0	no children	female	53	African	Urban formal	WIDOWED	No income	Primary
10988	53395	32100040	440.8571429	Northern Cape	Experience hunger	2	2	0	no children	male	49	African	Urban formal	MARRIED	Salaries/wages	Primary
10989	53387	32100237	149.9692308	Northern Cape	Experience hunger	5	2	3	children present	female	45	African	Urban informal	MARRIED	No income	Primary
10990	53181	32100237	149.9692308	Northern Cape	Food secure	4	3	1	children present	male	52	African	Urban informal	MARRIED	Pension/rem	Primary
10992	53378	32100237	149.9692308	Northern Cape	At risk of hunger	7	2	5	children present	female	38	Coloured	Urban informal	MARRIED	Pension/rem	Primary
10993	53397	32100237	149.9692308	Northern Cape	Experience hunger	3	2	1	children present	female	55	African	Urban informal	WIDOWED	Pension/rem	Secondary
10994	53400	32100237	149.9692308	Northern Cape	At risk of hunger	5	3	2	children present	female	86	African	Urban informal	WIDOWED	Pension/rem	Primary
11001	60211	41700031	3021.698413	Free State	Food secure	3	3	0	no children	male	57	African	Urban formal	MARRIED	Salaries/wages	Tertiary/higher
11006	60210	41700031	3021.698413	Free State	Experience hunger	4	2	2	children present	male	35	African	Urban formal	MARRIED	No income	Tertiary/higher
11007	60124	41700015	180.2142857	Free State	At risk of hunger	3	1	2	children present	female	54	Coloured	Urban formal	MARRIED	Salaries/wages	No schooling
11009	60206	41700015	180.2142857	Free State	Experience hunger	3	1	2	children present	female	39	Coloured	Urban formal	SEPARATED/DIVORCED	Sale of prs	No schooling
11011	60212	41700031	3021.698413	Free State	Food secure	5	3	2	children present	male	49	African	Urban formal	MARRIED	Salaries/wages	Tertiary/higher
11012	60164	41700031	3021.698413	Free State	Food secure	2	2	0	no children	male	46	African	Urban formal	MARRIED	Salaries/wages	Tertiary/higher
11013	60167	41700031	3021.698413	Free State	Food secure	3	2	1	children present	male	43	African	Urban formal	MARRIED	Salaries/wages	Tertiary/higher
11015	60240	41700015	180.2142857	Free State	Food secure	2	1	1	children present	male	55	Coloured	Urban formal	MARRIED	Salaries/wages	Secondary
11016	60207	41700031	3021.698413	Free State	Experience hunger	3	3	0	no children	female	52	African	Urban formal	WIDOWED	Pension/rem	Secondary
11018	60174	41700031	3021.698413	Free State	Food secure	2	2	1	children present	male	65	African	Urban formal	SEPARATED/DIVORCED		Tertiary/higher
11019	60151	41700031	3021.698413	Free State	At risk of hunger	1	1	0	no children	male	71	African	Urban formal	WIDOWED		Primary
11023	60246	41700015	180.2142857	Free State	Experience hunger	2	1	1	children present	female	27	Coloured	Urban formal	NEVER MARRIED	Sale of prs	No schooling
11025	60248	41900183	2226.51462	Free State	Experience hunger	4	3	1	children present	male	69	African	Urban formal	MARRIED	Pension/rem	No schooling
11026	60241	41700015	180.2142857	Free State	Food secure	3	1	2	children present	female	44	Coloured	Urban formal	MARRIED	Pension/rem	No schooling
11029	60202	41900183	2226.51462		Food secure	1	1	0	no children	male	76	African		MARRIED	Pension/rem	Secondary
11031	60242	41700015	180.2142857	Free State	Food secure	4	1	3	children present	male	37	Coloured	Urban formal	MARRIED	Salaries/wages	No schooling
11032	60112	41900183	2226.51462	Free State	Food secure	3	1	2	children present	female	48	African	Urban formal	NEVER MARRIED	Salaries/wages	Primary
11035	60239	41700015	180.2142857	Free State	Food secure	6	3	3	children present	male	45	White/Indian/Asian	Urban formal	MARRIED		No schooling
11037	60232	41700015	180.2142857	Free State	Food secure	1	1	0	no children	male	26	Coloured	Urban formal	NEVER MARRIED	Salaries/wages	Secondary
11052	54057	61900425	869.2	North West	Food secure	2	2	0	no children	male	72	White/Indian/Asian	Urban formal	MARRIED	Pension/rem	Tertiary/higher
11057	54155	61900425	869.2	North West	Food secure	1	1	0	no children	female	67	White/Indian/Asian	Urban formal	SEPARATED/DIVORCED	Pension/rem	Secondary
11060	54156	61900425	869.2	North West	Food secure	3	1	2	children present	female	47	African	Urban formal	SEPARATED/DIVORCED	Salaries/wages	Tertiary/higher
11061	54152	61900425	869.2	North West	Food secure	2	1	1	children present	female	52	White/Indian/Asian	Urban formal	WIDOWED	Salaries/wages	Secondary
11062	54153	61900425	869.2	North West	At risk of hunger	5	1	4	children present	female	32	African	Urban formal	NEVER MARRIED	Sale of prs	Secondary
11069	54058	61900425	869.2	North West	At risk of hunger	1	1	0	no children	female	63	White/Indian/Asian	Urban formal	NEVER MARRIED	Pension/rem	Tertiary/higher
11076	54172	61900235	1835.62963	North West	Food secure	3	1	2	children present	female	34	African	Urban formal	MARRIED	Salaries/wages	Secondary
11078	54119	61900235	1835.62963	North West	Experience hunger	1	1	0	no children	female	59	African	Urban formal	MARRIED	No income	No schooling
11085	54111	61900235	1835.62963	North West	Experience hunger	2	2	0	no children	female	58	African	Urban formal	LIVING TOGETHER/CIVIL UNION	Pension/rem	No schooling
11087	54109	61900235	1835.62963	North West	Food secure	7	2	5	children present	male	45	African	Urban formal	MARRIED	Salaries/wages	Secondary
11088	54101	61900235	1835.62963	North West	At risk of hunger	2	2	0	no children	female	82	African	Urban formal	WIDOWED	Pension/rem	No schooling
11092	54165	61900235	1835.62963	North West	At risk of hunger	4	3	1	children present	female	50	African	Urban formal	NEVER MARRIED	No income	Primary
11093	54163	61900235	1835.62963	North West	Experience hunger	4	3	1	children present	female	61	African	Urban formal	MARRIED	Pension/rem	No schooling
11095	71237	67600208	1278.619048	North West	At risk of hunger	6	3	3	children present	female	51	African	Urban informal	NEVER MARRIED	No income	Secondary
11097	53941	67600208	1278.619048	North West	Food secure	5	2	3	children present	female	40	African	Urban informal	MARRIED	No income	Secondary
11099	53886	67600208	1278.619048	North West	Food secure	5	2	3	children present	male	44	African	Urban informal	MARRIED	Salaries/wages	No schooling
11101	61323	40900038	2350.209877	Free State	Experience hunger	5	3	2	children present	female	38	African	Urban formal	LIVING TOGETHER/CIVIL UNION	No income	Secondary
11102	61324	40900038	2350.209877	Free State	At risk of hunger	2	2	0	no children	male	26	White/Indian/Asian	Urban formal	NEVER MARRIED	Sale of prs	Secondary
11103	61317	40900038	2350.209877	Free State	At risk of hunger	3	2	1	children present	female	35	African	Urban formal	NEVER MARRIED	No income	Secondary
11107	58668	40900038	2350.209877	Free State	Experience hunger	2	2	0	no children	female	48	African	Urban formal	WIDOWED	Salaries/wages	Primary
11108	61316	40900038	2350.209877	Free State	At risk of hunger	2	2	0	no children	male	42	African	Urban formal	LIVING TOGETHER/CIVIL UNION	No income	Secondary
11110	58695	40900038	2350.209877	Free State	At risk of hunger	4	3	1	children present	female	25	African	Urban formal	NEVER MARRIED	No income	Secondary
11111	58692	40900038	2350.209877	Free State	Food secure	5	3	2	children present	male	64	African	Urban formal	MARRIED	Salaries/wages	Primary
11119	53894	67600208	1278.619048	North West	Food secure	6	3	3	children present	male	42	African	Urban informal	MARRIED		No schooling
11120	71184	67600081	1220.5	North West	Experience hunger	6	4	2	children present	female	31	African	Urban informal	LIVING TOGETHER/CIVIL UNION	Pension/rem	No schooling
11121	71235	67600081	1220.5	North West	Food secure	1	1	0	no children	female	28	African	Urban informal	NEVER MARRIED	Salaries/wages	Secondary
11122	67168	67600081	1220.5	North West	At risk of hunger	4	2	2	children present	male	47	African	Urban informal	LIVING TOGETHER/CIVIL UNION	Salaries/wages	No schooling
11123	71126	67600081	1220.5	North West	Food secure	5	3	2	children present	male	48	African	Urban informal	MARRIED	Salaries/wages	No schooling
11124	71146	67600081	1220.5	North West	Food secure	2	1	1	children present	female	35	African	Urban informal	MARRIED		No schooling
11139	66071	60100185	1636.304	North West	At risk of hunger	7	4	3	children present	female	62	African	Rural informal	WIDOWED	Pension/rem	No schooling
11142	53907	67600321	1636.304	North West	Food secure	4	2	2	children present	male	35	African	Rural informal	MARRIED	Salaries/wages	Secondary
11143	53906	67600321	1636.304	North West	Experience hunger	2	1	1	children present	female	68	African	Rural informal	WIDOWED	Pension/rem	Primary
11144	62476	61800065	150.3947368	North West	Experience hunger	3	1	2	children present	female	25	Coloured	Urban formal	NEVER MARRIED	Pension/rem	Secondary
11145	71014	67600208	1278.619048	North West	Food secure	7	3	4	children present	male	69	African	Urban informal	MARRIED	Salaries/wages	No schooling
11147	54124	67600208	1278.619048	North West	Food secure	4	4	0	no children	male	31	African	Urban informal	NEVER MARRIED		Secondary
11148	71231	67600208	1278.619048	North West	At risk of hunger	6	2	4	children present	female	51	African	Urban informal	SEPARATED/DIVORCED	No income	Secondary
11149	71002	60100185	1636.304	North West	Food secure	7	4	3	children present	female	70	African	Rural informal	MARRIED	Pension/rem	No schooling
11151	66184	91700037	386.5285714		At risk of hunger	1	1	0	no children	male	72	White/Indian/Asian		SEPARATED/DIVORCED	Pension/rem	Tertiary/higher
11152	66127	91700037	386.5285714	Limpopo	At risk of hunger	2	2	0	no children	male	62	White/Indian/Asian		SEPARATED/DIVORCED	Pension/rem	Secondary
11154	66128	91700037	386.5285714	Limpopo	Food secure	2	1	1	children present	male	55	White/Indian/Asian	Urban formal	WIDOWED	Salaries/wages	Primary
11155	66146	91700013	603.1111111	Limpopo	Food secure	3	3	0	no children	female	63	African	Urban informal	NEVER MARRIED	Pension/rem	Primary
11156	66126	91700037	386.5285714	Limpopo	At risk of hunger	7	3	4	children present	male	51	African	Urban formal	MARRIED	Sale of prs	Primary
11157	66190	91700037	386.5285714	Limpopo	Food secure	5	3	2	children present	female	49	African	Urban formal	MARRIED	Salaries/wages	Secondary
11159	66131	91700037	386.5285714	Limpopo	At risk of hunger	4	2	2	children present	female	40	White/Indian/Asian	Urban formal	MARRIED	Salaries/wages	Secondary
11161	66186	91700037	386.5285714	Limpopo	Food secure	3	1	2	children present	female	38	African	Urban formal	WIDOWED	Salaries/wages	Tertiary/higher
11164	66187	91700037	386.5285714	Limpopo	Food secure	1	1	0	no children	female	78	White/Indian/Asian	Urban formal	WIDOWED	Pension/rem	Secondary
11165	66104	91700013	603.1111111	Limpopo	At risk of hunger	7	3	5	children present	female	29	African	Urban informal	NEVER MARRIED	Pension/rem	Secondary
11166	66116	91700013	603.1111111	Limpopo	At risk of hunger	8	5	3	children present	male	78	African	Urban informal	MARRIED	Pension/rem	No schooling
11167	66120	91700013	603.1111111	Limpopo	Food secure	9	3	6	children present	male	54	African	Urban informal	MARRIED	Sale of prs	Primary
11168	66130	91700013	603.1111111	Limpopo	Food secure	8	3	5	children present	female	40	African	Urban informal	MARRIED		No schooling
11169	66141	91700013	603.1111111	Limpopo	Experience hunger	10	5	5	children present	male	57	African	Urban informal	MARRIED	No income	Primary
11170	66135	91700013	603.1111111	Limpopo	Food secure	4	4	0	no children	female	81	African	Urban informal	WIDOWED	Pension/rem	No schooling
11171	66105	91700013	603.1111111	Limpopo	Food secure	6	3	3	children present	female	42	African	Urban informal	NEVER MARRIED	Salaries/wages	Primary
11172	66139	91700013	603.1111111	Limpopo	Experience hunger	7	3	4	children present	female	36	African	Urban informal	MARRIED		Primary
11177	66140	91700013	603.1111111	Limpopo	At risk of hunger	1	1	0	no children	female	66	African	Urban informal	SEPARATED/DIVORCED	Pension/rem	Primary
11180	66226	91700013	603.1111111	Limpopo	Food secure	2	2	0	no children	female	51	African	Urban informal	NEVER MARRIED	Salaries/wages	Primary
11181	66188	91700013	603.1111111	Limpopo	At risk of hunger	4	2	2	children present	female	26	African	Urban informal	NEVER MARRIED		Secondary
11182	66101	91700013	603.1111111	Limpopo	Food secure	4	2	2	children present	male	43	African	Urban informal	MARRIED	Pension/rem	Secondary
11184	66122	91700013	603.1111111	Limpopo	At risk of hunger	5	2	3	children present	female	39	African	Urban informal	NEVER MARRIED	Salaries/wages	Primary
11186	66208	91500047	214.7380952		Food secure	1	1	0	no children	male	44	African		MARRIED	Salaries/wages	Primary
11188	66211	91500047	214.7380952	Limpopo	Food secure	3	3	0	no children	male	55	African		MARRIED	Salaries/wages	Primary
11189	66234	91700013	603.1111111	Limpopo	Experience hunger	5	1	4	children present	female	37	African	Urban informal	NEVER MARRIED	Salaries/wages	No schooling
11190	66113	91500047	214.7380952	Limpopo	Food secure	1	1	0	no children	male	58	Coloured	Urban formal	MARRIED	Salaries/wages	No schooling
11191	66237	91700013	603.1111111	Limpopo	Food secure	1	1	0	no children	male	33	African	Urban informal		Salaries/wages	Secondary
11192	66242	91500047	214.7380952	Limpopo	Food secure	6	5	1	children present	male	47	African	Urban formal	MARRIED	Salaries/wages	Tertiary/higher
11194	66123	91700013	603.1111111	Limpopo	At risk of hunger	3	2	1	children present	female	43	African	Urban informal	NEVER MARRIED	Salaries/wages	Secondary
11197	66151	91500047	214.7380952	Limpopo	Food secure	2	2	0	no children	female	21	White/Indian/Asian	Urban formal	MARRIED	Salaries/wages	Tertiary/higher
11198	66201	91500047	214.7380952	Limpopo	Food secure	6	5	1	children present	male	48	White/Indian/Asian	Urban formal	MARRIED	Salaries/wages	Secondary
11199	66178	91700037	386.5285714	Limpopo	Food secure	1	1	0	no children	female	28	African	Urban formal	NEVER MARRIED	No income	Secondary
11200	66177	91700037	386.5285714	Limpopo	Food secure	1	1	0	no children	female	65	White/Indian/Asian	Urban formal	WIDOWED	Pension/rem	Secondary
11201	51588	77401439	4388.032398		At risk of hunger	1	1	0	no children	male	41	African		NEVER MARRIED		No schooling
11204	51586	77401439	4388.032398	Gauteng	Food secure	5	4	1	children present	female	42	African	Urban formal	LIVING TOGETHER/CIVIL UNION	Salaries/wages	Secondary
11205	51091	77400729	5363.150708	Gauteng	Food secure	4	4	0	no children	male	55	African	Urban formal	LIVING TOGETHER/CIVIL UNION	Salaries/wages	No schooling
11206	51581	77401439	4388.032398	Gauteng	Food secure	2	1	1	children present	female	24	African	Urban formal	NEVER MARRIED	Salaries/wages	Secondary
11210	51580	77401439	4388.032398	Gauteng	At risk of hunger	4	2	2	children present	male	57	African	Urban formal	MARRIED	Sale of prs	Secondary
11212	51080	77400729	5363.150708	Gauteng	Experience hunger	2	2	0	no children	female	41	African	Urban formal	NEVER MARRIED	No income	Secondary
11213	51077	77400729	5363.150708	Gauteng	Food secure	1	1	0	no children	male	46	African	Urban formal	MARRIED		No schooling
11216	51582	77400729	5363.150708	Gauteng	Food secure	7	4	3	children present	female	32	African	Urban formal	MARRIED	Sale of prs	Tertiary/higher
11218	51103	77400729	5363.150708	Gauteng	Food secure	13	4	5	children present	female	29	African	Urban formal	NEVER MARRIED	Salaries/wages	Tertiary/higher
11219	51115	77400729	5363.150708	Gauteng	Food secure	3	2	1	children present	male	31	African	Urban formal	MARRIED	Salaries/wages	Secondary
11221	57995	77403575	4022.363031		Food secure	2	2	0	no children	male	36	African		MARRIED	Salaries/wages	Secondary
11225	51110	77400729	5363.150708	Gauteng	Experience hunger	3	1	2	children present	male	22	African	Urban formal	NEVER MARRIED	No income	No schooling
11230	51589	77400729	5363.150708	Gauteng	Experience hunger	8	6	2	children present	female	75	African	Urban formal	WIDOWED		No schooling
11231	51597	77400729	5363.150708	Gauteng	At risk of hunger	1	1	0	no children	female	33	African	Urban formal	NEVER MARRIED	Salaries/wages	Tertiary/higher
11232	51090	77400729	5363.150708	Gauteng	Experience hunger	6	1	5	children present	female	34	African	Urban formal	NEVER MARRIED	Pension/rem	Secondary
11233	51089	77400729	5363.150708	Gauteng	At risk of hunger	2	2	0	no children	female	26	African	Urban formal	LIVING TOGETHER/CIVIL UNION	No income	Secondary
11235	55138	77400856	743.1533403	Gauteng	Food secure	9	5	4	children present	male	56	Coloured	Urban formal	MARRIED	Salaries/wages	No schooling
11236	51094	77400729	5363.150708	Gauteng	At risk of hunger	4	2	2	children present	male	55	African	Urban formal	MARRIED	Salaries/wages	Secondary
11237	57953	77403575	4022.363031	Gauteng	Food secure	8	5	3	children present	female	62	African	Urban formal	MARRIED	No income	Secondary
11238	51598	77401413	5363.150708	Gauteng	Experience hunger	5	2	3	children present	male	57	African	Urban formal	WIDOWED	Pension/rem	No schooling
11239	57999	77401413	5363.150708	Gauteng	Food secure	7	5	2	children present	male	61	African	Urban formal	MARRIED	Pension/rem	Primary
11241	51111	77401413	5363.150708	Gauteng	Food secure	2	2	0	no children	male	65	African	Urban formal	MARRIED	Pension/rem	Tertiary/higher
11242	51097	77401413	5363.150708	Gauteng	Food secure	7	3	4	children present	male	59	African	Urban formal	MARRIED	Salaries/wages	Secondary
11243	51124	77401413	5363.150708	Gauteng	Experience hunger	5	2	3	children present	female	38	African	Urban formal	NEVER MARRIED	Pension/rem	Secondary
11244	51096	77401413	5363.150708	Gauteng	Experience hunger	6	1	5	children present	female	64	African	Urban formal	SEPARATED/DIVORCED	Pension/rem	No schooling
11247	56927	77403575	4022.363031	Gauteng	Experience hunger	5	3	2	children present	male	57	African	Urban formal	MARRIED	Salaries/wages	Secondary
11248	57969	77403575	4022.363031	Gauteng	At risk of hunger	1	1	0	no children	male	71	African	Urban formal	WIDOWED	Pension/rem	Secondary
11249	57938	77403575	4022.363031	Gauteng	At risk of hunger	2	2	0	no children	male	30	African	Urban formal	NEVER MARRIED	Salaries/wages	Secondary
11252	51271	81500152	1397.368421	Mpumalanga	Food secure	7	2	5	children present	female	53	African	Rural informal	MARRIED	No income	No schooling
11253	51273	81500152	1397.368421	Mpumalanga	Experience hunger	3	2	1	children present	male	36	African	Rural informal	NEVER MARRIED	No income	Primary
11254	54275	81500152	1397.368421	Mpumalanga	At risk of hunger	3	2	1	children present	male	42	African	Rural informal	LIVING TOGETHER/CIVIL UNION	Salaries/wages	Secondary
11255	51252	81500152	1397.368421	Mpumalanga	Food secure	6	2	4	children present	male	46	African	Rural informal	MARRIED	Salaries/wages	Secondary
11256	51275	81500152	1397.368421	Mpumalanga	Experience hunger	2	2	0	no children	male	52	African	Rural formal	NEVER MARRIED	No income	Primary
11257	62467	81600088	815.982684	Mpumalanga	Experience hunger	7	4	3	children present	male	85	African	Rural formal	NEVER MARRIED	Pension/rem	Primary
11258	51263	81500152	1397.368421	Mpumalanga	Food secure	5	2	3	children present	male	43	African	Rural informal	MARRIED	Pension/rem	No schooling
11260	54549	81500152	1397.368421	Mpumalanga	Experience hunger	12	4	8	children present	female	42	African	Rural informal	LIVING TOGETHER/CIVIL UNION	No income	No schooling
11262	51264	81500152	1397.368421	Mpumalanga	Experience hunger	5	3	2	children present	male	80	African	Rural informal	NEVER MARRIED	Pension/rem	No schooling
11263	51261	81500152	1397.368421	Mpumalanga	Experience hunger	6	2	4	children present	male	60	African	Rural informal	NEVER MARRIED		Primary
11264	51203	81500152	1397.368421	Mpumalanga	Food secure	4	2	2	children present	female	32	African	Rural informal	MARRIED	Salaries/wages	Secondary
11265	51262	81500152	1397.368421	Mpumalanga	Food secure	2	2	0	no children	male	95	African	Rural formal	NEVER MARRIED	Pension/rem	Primary
11266	51267	81500152	1397.368421	Mpumalanga	Experience hunger	6	2	4	children present	female	37	African	Rural informal	NEVER MARRIED	Pension/rem	Primary
11267	54232	81500152	1397.368421	Mpumalanga	Experience hunger	4	2	3	children present	male	42	African	Rural informal	LIVING TOGETHER/CIVIL UNION	Salaries/wages	Primary
11268	51251	81500152	1397.368421	Mpumalanga	Food secure	4	1	3	children present	female	33	African	Rural informal	MARRIED		Secondary
11269	54544	81500152	1397.368421	Mpumalanga	Experience hunger	9	3	6	children present	female	42	African	Rural informal	SEPARATED/DIVORCED	Salaries/wages	Secondary
11272	51255	81600088	815.982684	Mpumalanga	Food secure	3	2	1	children present	female	57	African	Rural formal	MARRIED	Sale of prs	Secondary
11273	54267	81600088	815.982684	Mpumalanga	Food secure	2	2	0	no children	female	50	White/Indian/Asian	Rural informal	MARRIED	No income	Secondary
11275	54523	81600088	815.982684	Mpumalanga	Experience hunger	7	3	4	children present	female	43	African	Rural formal	NEVER MARRIED	No income	Secondary
11279	51412	80100320	1206.818182	Mpumalanga	Food secure	2	1	1	children present	female	48	African	Rural informal	NEVER MARRIED	No income	Primary
11281	51411	80100320	1206.818182	Mpumalanga	Food secure	6	2	4	children present	female	41	African	Rural informal	MARRIED		Secondary
11283	63912	80100320	1206.818182	Mpumalanga	At risk of hunger	2	2	0	no children	female	71	African	Rural formal	NEVER MARRIED	Pension/rem	No schooling
11284	63917	80100320	1206.818182	Mpumalanga	Experience hunger	7	2	5	children present	female	80	African	Rural informal	NEVER MARRIED	Pension/rem	No schooling
11285	54534	80100320	1206.818182	Mpumalanga	Experience hunger	2	1	1	children present	female	25	African	Rural informal	NEVER MARRIED	Salaries/wages	No schooling
11286	63904	80100320	1206.818182	Mpumalanga	Experience hunger	6	2	4	children present	female	32	Coloured	Rural informal	NEVER MARRIED	Salaries/wages	Primary
11287	51421	80100320	1206.818182	Mpumalanga	Experience hunger	7	3	4	children present	female	42	African	Rural informal	LIVING TOGETHER/CIVIL UNION		Primary
11289	63909	80100320	1206.818182	Mpumalanga	Experience hunger	4	2	2	children present	male	36	African	Rural informal	MARRIED	No income	Secondary
11290	51518	81600068	38.57894737		At risk of hunger	1	1	0	no children	female	74	White/Indian/Asian		SEPARATED/DIVORCED	Pension/rem	Secondary
11291	51564	80100401	1264.285714		Food secure	1	1	0	no children	male	81	African		WIDOWED	Pension/rem	Primary
11292	66775	80100401	1264.285714	Mpumalanga	Experience hunger	3	3	0	no children	female	83	African	Rural formal	WIDOWED	Pension/rem	No schooling
11293	66774	80100401	1264.285714	Mpumalanga	At risk of hunger	1	1	0	no children	male	63	African	Rural formal	LIVING TOGETHER/CIVIL UNION	Pension/rem	Primary
11294	66764	80100401	1264.285714	Mpumalanga	Experience hunger	8	4	4	children present	female	56	African	Rural informal	MARRIED	No income	Primary
11295	66763	80100401	1264.285714	Mpumalanga	Experience hunger	7	5	2	children present	female	57	African	Rural informal	WIDOWED	No income	No schooling
11296	54343	80100401	1264.285714	Mpumalanga	At risk of hunger	5	2	3	children present	male	49	African	Rural informal	NEVER MARRIED	No income	Secondary
11297	54332	80100401	1264.285714	Mpumalanga	Food secure	2	2	0	no children	male	68	African	Rural formal	MARRIED	Pension/rem	No schooling
11298	54329	80100401	1264.285714	Mpumalanga	Experience hunger	7	3	4	children present	male	51	African	Rural informal	LIVING TOGETHER/CIVIL UNION	Salaries/wages	Primary
11299	54334	80100401	1264.285714	Mpumalanga	Experience hunger	11	3	8	children present	female	55	African	Rural informal	MARRIED	No income	Primary
11300	54342	80100401	1264.285714	Mpumalanga	At risk of hunger	3	2	1	children present	male	60	African	Rural informal	MARRIED	No income	No schooling
11301	57851	78800092	1155.728587	Gauteng	At risk of hunger	6	3	3	children present	male	30	African	Urban informal	MARRIED	Salaries/wages	No schooling
11302	57859	78800092	1155.728587	Gauteng	Experience hunger	7	2	5	children present	female	33	African	Urban informal	LIVING TOGETHER/CIVIL UNION	Pension/rem	No schooling
11303	57883	78800092	1155.728587	Gauteng	Experience hunger	7	3	4	children present	male	58	African	Urban informal	MARRIED	Pension/rem	No schooling
11304	50911	78800092	1155.728587	Gauteng	Experience hunger	10	7	3	children present	female	48	African	Urban informal	NEVER MARRIED	Salaries/wages	No schooling
11305	55292	78800092	1155.728587	Gauteng	Experience hunger	5	2	3	children present	male	33	African	Urban informal	MARRIED	Salaries/wages	Primary
11306	57858	78800092	1155.728587	Gauteng	At risk of hunger	7	3	3	children present	male	48	African	Urban informal	LIVING TOGETHER/CIVIL UNION	Salaries/wages	Primary
11307	57863	78800092	1155.728587	Gauteng	Experience hunger	7	4	3	children present	male	63	African	Urban informal	MARRIED	Salaries/wages	Primary
11308	57895	78800092	1155.728587	Gauteng	At risk of hunger	7	2	5	children present	male	30	African	Urban informal	LIVING TOGETHER/CIVIL UNION		Primary
11310	55265	78800092	1155.728587	Gauteng	Experience hunger	7	2	5	children present	female	45	African	Urban informal	NEVER MARRIED		Primary
11311	55258	78800092	1155.728587	Gauteng	Food secure	9	3	6	children present	male	35	African	Urban informal	MARRIED		No schooling
11312	71645	77301161	304.0172756	Gauteng	Food secure	6	4	2	children present	male	40	Coloured	Urban formal	NEVER MARRIED		Secondary
11313	71642	77301161	304.0172756	Gauteng	Food secure	10	5	5	children present	female	39	Coloured	Urban formal	NEVER MARRIED		Secondary
11314	71647	77301161	304.0172756	Gauteng	Food secure	7	3	4	children present	male	45	Coloured	Urban formal	MARRIED	Salaries/wages	Secondary
11315	71667	77301161	304.0172756	Gauteng	At risk of hunger	17	7	10	children present	female	53	African	Urban formal	WIDOWED	Salaries/wages	Secondary
11317	57869	78800092	1155.728587	Gauteng	Experience hunger	8	5	3	children present	male	32	African	Urban informal	LIVING TOGETHER/CIVIL UNION	No income	No schooling
11318	55267	78800092	1155.728587	Gauteng	Experience hunger	12	7	5	children present	female	59	African	Urban informal	NEVER MARRIED	No income	No schooling
11320	55279	78800092	1155.728587	Gauteng	Experience hunger	4	2	2	children present	male	31	African	Urban informal	LIVING TOGETHER/CIVIL UNION	Salaries/wages	Secondary
11321	55276	78800092	1155.728587	Gauteng	Experience hunger	6	1	5	children present	female	37	African	Urban informal	NEVER MARRIED	Pension/rem	Primary
11323	57884	78800092	1155.728587	Gauteng	Food secure	6	4	2	children present	male	37	Coloured	Urban informal	MARRIED		Secondary
11325	61465	78800092	1155.728587	Gauteng	Food secure	7	3	4	children present	male	35	African	Urban informal	MARRIED	Salaries/wages	Secondary
11326	58454	77301239	1762.784704		Food secure	2	2	0	no children	male	66	White/Indian/Asian		MARRIED	Pension/rem	Tertiary/higher
11327	71678	77301239	1762.784704	Gauteng	Food secure	5	2	3	children present	male	55	African	Urban formal	LIVING TOGETHER/CIVIL UNION	Salaries/wages	Secondary
11328	71718	77301161	304.0172756	Gauteng	Experience hunger	9	4	5	children present	female	46	Coloured	Urban formal	NEVER MARRIED		Secondary
11329	60345	77300709	4197.248381	Gauteng	Food secure	4	1	3	children present	male	43	African	Urban formal	MARRIED	Salaries/wages	Tertiary/higher
11331	71656	77300709	4197.248381	Gauteng	Food secure	5	2	3	children present	male	37	African	Urban formal	LIVING TOGETHER/CIVIL UNION	Salaries/wages	Secondary
11332	71657	77300709	4197.248381	Gauteng	Food secure	5	2	3	children present	male	44	African	Urban formal	MARRIED	Salaries/wages	Secondary
11333	60342	77300709	4197.248381	Gauteng	At risk of hunger	4	3	1	children present	male	48	African	Urban formal	MARRIED	Salaries/wages	Secondary
11334	60336	77300709	4197.248381	Gauteng	Food secure	7	2	5	children present	female	40	African	Urban formal	MARRIED		Tertiary/higher
11335	71674	77300709	4197.248381	Gauteng	Food secure	10	5	5	children present	female	23	African	Urban formal			Secondary
11336	55277	78800092	1155.728587	Gauteng	Experience hunger	14	3	11	children present	female	56	African	Urban informal	WIDOWED	Salaries/wages	No schooling
11337	58280	77300283	8776.064796	Gauteng	At risk of hunger	4	2	2	children present	female	34	African	Urban formal	MARRIED	Salaries/wages	Tertiary/higher
11339	71706	77300709	4197.248381	Gauteng	Food secure	6	1	5	children present	female	39	African	Urban formal	MARRIED	Salaries/wages	Tertiary/higher
11340	60335	77300709	4197.248381	Gauteng	Food secure	8	4	4	children present	female	34	African	Urban formal	MARRIED		Secondary
11341	71701	77300709	4197.248381	Gauteng	Food secure	1	1	0	no children	male	30	African	Urban formal	NEVER MARRIED	Salaries/wages	Secondary
11342	71723	77300709	4197.248381	Gauteng	Food secure	5	2	3	children present	male	28	African	Urban formal	NEVER MARRIED		Tertiary/higher
11344	60327	77300709	4197.248381	Gauteng	Food secure	9	4	5	children present	female	52	African	Urban formal	MARRIED	Salaries/wages	Tertiary/higher
11345	58498	77300709	4197.248381	Gauteng	Food secure	11	7	4	children present	male	69	African	Urban formal	MARRIED		Primary
11346	58482	77300709	4197.248381	Gauteng	Food secure	6	2	4	children present	female	41	African	Urban formal	MARRIED	Salaries/wages	No schooling
11347	58487	77300709	4197.248381	Gauteng	Food secure	3	2	1	children present	male	34	African	Urban formal	MARRIED	Salaries/wages	Tertiary/higher
11348	58492	77300709	4197.248381	Gauteng	Food secure	5	3	2	children present	male	48	African	Urban formal	MARRIED		Tertiary/higher
11349	58490	77300709	4197.248381	Gauteng	Food secure	6	3	3	children present	female	35	African	Urban formal	NEVER MARRIED	Salaries/wages	No schooling
11350	58476	77300709	4197.248381	Gauteng	Food secure	7	3	4	children present	male	48	African	Urban formal	MARRIED	Salaries/wages	Tertiary/higher
11357	66753	80100401	1264.285714	Mpumalanga	Experience hunger	2	2	0	no children	female	22	African	Rural formal	MARRIED	No income	Secondary
11358	66760	80100401	1264.285714	Mpumalanga	Experience hunger	8	5	4	children present	male	61	African	Rural informal	MARRIED	Pension/rem	Secondary
11359	66759	80100401	1264.285714	Mpumalanga	Experience hunger	5	1	4	children present	female	76	African	Rural informal	WIDOWED	Pension/rem	No schooling
11362	67696	81500034	2510.105263	Mpumalanga	Food secure	4	4	0	no children	male	77	African		WIDOWED	Pension/rem	No schooling
11366	51007	80100401	1264.285714	Mpumalanga	At risk of hunger	2	2	0	no children	male	45	African	Rural formal	LIVING TOGETHER/CIVIL UNION	No income	Secondary
11373	51025	81500034	2510.105263	Mpumalanga	Food secure	6	1	5	children present	female	31	African	Urban formal	NEVER MARRIED		Secondary
11376	62426	81600088	815.982684	Mpumalanga	Experience hunger	3	3	0	no children	female	56	African	Rural informal	NEVER MARRIED	No income	Primary
11379	59875	80200072	1345.195804		Food secure	1	1	0	no children	female	55	African		NEVER MARRIED	No income	Secondary
11380	59897	80200072	1345.195804		Food secure	1	1	0	no children	female	52	African		NEVER MARRIED	No income	No schooling
11382	63944	80200026	31.86956522	Mpumalanga	Experience hunger	6	1	5	children present	female	58	African	Urban formal	SEPARATED/DIVORCED	No income	No schooling
11384	67601	81700616	241.0105263		Food secure	2	2	0	no children	female	38	African		NEVER MARRIED	Salaries/wages	Secondary
11385	67713	81500105	267.7894737		Food secure	1	1	0	no children	male	28	African		NEVER MARRIED	No income	Secondary
11386	67602	81700616	241.0105263	Mpumalanga	Food secure	3	3	0	no children	female	47	African	Urban formal	NEVER MARRIED	No income	No schooling
11387	67606	81700616	241.0105263	Mpumalanga	Experience hunger	2	2	0	no children	female	50	African	Urban formal	NEVER MARRIED	No income	No schooling
11388	67610	81700616	241.0105263	Mpumalanga	Experience hunger	3	3	0	no children	female	85	African	Urban formal	NEVER MARRIED	Pension/rem	No schooling
11389	67611	81700616	241.0105263	Mpumalanga	Experience hunger	2	2	0	no children	female	44	African	Urban formal	NEVER MARRIED	No income	Secondary
11390	67612	81700616	241.0105263	Mpumalanga	Food secure	2	1	1	children present	female	26	African	Urban formal	NEVER MARRIED	No income	Secondary
11392	67614	81700616	241.0105263	Mpumalanga	Food secure	2	2	0	no children	male	38	White/Indian/Asian	Urban formal	MARRIED	Salaries/wages	Tertiary/higher
11395	62186	80800022	267.7894737		Experience hunger	1	1	0	no children	female	31	African		NEVER MARRIED	Salaries/wages	No schooling
11397	67707	81500105	267.7894737	Mpumalanga	Food secure	4	2	2	children present	male	39	White/Indian/Asian	Urban formal	MARRIED	Salaries/wages	Tertiary/higher
11398	67706	81500105	267.7894737	Mpumalanga	Food secure	1	1	0	no children	male	55	African	Urban formal	NEVER MARRIED	Salaries/wages	Secondary
11399	67703	81500105	267.7894737	Mpumalanga	Food secure	3	2	1	children present	male	49	White/Indian/Asian	Urban formal	MARRIED	Salaries/wages	Tertiary/higher
11401	54857	91900259	2108.228235		Experience hunger	2	2	0	no children	female	72	African		SEPARATED/DIVORCED	Pension/rem	No schooling
11404	54858	91900259	2108.228235	Limpopo	Food secure	3	1	2	children present	female	72	African	Rural informal	WIDOWED	Pension/rem	No schooling
11405	54860	91900259	2108.228235	Limpopo	Food secure	5	2	3	children present	female	62	African	Rural informal	NEVER MARRIED	Pension/rem	Primary
11406	54873	91900259	2108.228235	Limpopo	Food secure	3	2	1	children present	male	58	African	Rural informal	MARRIED	Salaries/wages	Tertiary/higher
11407	54859	91900259	2108.228235	Limpopo	At risk of hunger	3	1	2	children present	female	63	African	Rural informal	SEPARATED/DIVORCED	Pension/rem	No schooling
11408	54863	91900259	2108.228235	Limpopo	At risk of hunger	4	1	3	children present	female	32	African	Rural informal	NEVER MARRIED	Pension/rem	Secondary
11411	54868	91900259	2108.228235	Limpopo	At risk of hunger	3	2	1	children present	male	64	African	Rural informal	MARRIED	Pension/rem	No schooling
11412	54869	91900259	2108.228235	Limpopo	At risk of hunger	4	3	1	children present	female	34	African	Rural informal	NEVER MARRIED	Pension/rem	Secondary
11415	54985	91900259	2108.228235	Limpopo	At risk of hunger	1	1	0	no children	male	30	African	Rural formal	NEVER MARRIED	No income	Secondary
11416	54986	91900259	2108.228235	Limpopo	Experience hunger	4	4	0	no children	male	53	African	Rural formal	MARRIED	No income	No schooling
11417	54901	91900259	2108.228235	Limpopo	At risk of hunger	6	2	4	children present	female	69	African	Rural informal	WIDOWED	Pension/rem	Primary
11420	54956	91900172	3258.170909	Limpopo	Food secure	1	1	0	no children	male	75	African	Rural formal	WIDOWED	Pension/rem	Tertiary/higher
11423	54955	91900172	3258.170909	Limpopo	Experience hunger	1	1	0	no children	female	62	African	Rural formal	SEPARATED/DIVORCED	Pension/rem	Primary
11424	54679	91900172	3258.170909	Limpopo	Food secure	4	2	2	children present	female	70	African	Rural informal	NEVER MARRIED	Pension/rem	No schooling
11425	54677	91900172	3258.170909	Limpopo	At risk of hunger	1	1	0	no children	female	76	African	Rural formal	NEVER MARRIED	Pension/rem	Primary
11429	54976	91900179	2559.991429	Limpopo	Food secure	3	2	1	children present	male	83	African	Rural informal	MARRIED	Pension/rem	No schooling
11432	54687	91900172	3258.170909	Limpopo	Food secure	2	1	1	children present	male	62	African	Rural informal	MARRIED	Pension/rem	Secondary
11436	54682	91900172	3258.170909	Limpopo	Food secure	3	3	0	no children	male	33	African	Rural formal		Sale of prs	Tertiary/higher
11439	54983	91900172	3258.170909		Food secure	1	1	0	no children	female	28	African		NEVER MARRIED	Salaries/wages	Tertiary/higher
11440	54676	91900172	3258.170909	Limpopo	Food secure	2	1	1	children present	female	44	African	Rural informal	MARRIED	No income	Secondary
11446	61753	98600733	2239.9925	Limpopo	Food secure	3	3	0	no children	male	28	African		NEVER MARRIED	Sale of prs	Secondary
11448	51533	98600733	2239.9925	Limpopo	At risk of hunger	5	1	4	children present	female	39	African	Rural informal	MARRIED	Salaries/wages	Secondary
11449	61972	98600733	2239.9925	Limpopo	At risk of hunger	1	1	0	no children	male	32	African	Rural formal	NEVER MARRIED	Salaries/wages	Secondary
11450	51530	98600733	2239.9925	Limpopo	Experience hunger	1	1	0	no children	male	35	African	Rural formal	NEVER MARRIED	No income	Primary
11454	54966	91900179	2559.991429	Limpopo	Experience hunger	6	1	5	children present	female	43	African	Rural informal	MARRIED		No schooling
11455	54961	91900179	2559.991429	Limpopo	Food secure	1	1	0	no children	female	55	African	Rural formal	NEVER MARRIED	Sale of prs	Primary
11456	54962	91900179	2559.991429	Limpopo	Food secure	1	1	0	no children	female	69	African	Rural formal	NEVER MARRIED	Pension/rem	No schooling
11460	54726	91900179	2559.991429	Limpopo	At risk of hunger	3	2	1	children present	female	56	African	Rural informal	MARRIED	Salaries/wages	Primary
11461	54990	91900179	2559.991429	Limpopo	At risk of hunger	1	1	0	no children	male	51	African	Rural formal	WIDOWED	No income	Primary
11469	54729	91900205	1033.593583	Limpopo	Food secure	7	3	4	children present	male	43	African	Urban formal	MARRIED	Salaries/wages	Tertiary/higher
11470	54780	91900205	1033.593583	Limpopo	Food secure	3	1	2	children present	female	34	African	Urban formal	MARRIED	Salaries/wages	Tertiary/higher
11472	54776	91900205	1033.593583	Limpopo	Food secure	2	2	0	no children	female	46	African	Urban formal	MARRIED	Sale of prs	Secondary
11481	54924	91900179	2559.991429	Limpopo	Food secure	8	4	4	children present	female	63	African	Rural informal	MARRIED		Secondary
11490	54967	91900205	1033.593583	Limpopo	At risk of hunger	2	1	1	children present	female	54	African	Urban formal	NEVER MARRIED	Sale of prs	Primary
11491	54942	91900205	1033.593583	Limpopo	At risk of hunger	7	2	5	children present	male	54	African	Urban formal	MARRIED	Salaries/wages	Secondary
11492	54935	91900205	1033.593583	Limpopo	Food secure	3	3	0	no children	male	65	African	Urban formal	MARRIED	Pension/rem	Tertiary/higher
11493	54740	91900205	1033.593583	Limpopo	At risk of hunger	10	4	6	children present	male	62	African	Urban formal	MARRIED	Pension/rem	No schooling
11495	54963	91900205	1033.593583	Limpopo	Experience hunger	6	3	3	children present	female	51	African	Urban formal	NEVER MARRIED	Salaries/wages	Primary
11496	54727	91900205		Limpopo	At risk of hunger	4	0	4	children present	female	19	African	Urban formal	NEVER MARRIED	Salaries/wages	Secondary
11497	54700	91900205	1033.593583	Limpopo	Food secure	2	1	1	children present	female	23	African	Urban formal	NEVER MARRIED	Pension/rem	Tertiary/higher
11498	54973	91900205	1033.593583	Limpopo	Experience hunger	2	1	1	children present	female	39	African	Urban formal	NEVER MARRIED	Sale of prs	Secondary
11500	54699	91900205	1033.593583	Limpopo	Food secure	2	1	1	children present	female	54	African	Urban formal	MARRIED	Salaries/wages	No schooling
11501	54755	98500111	1991.104444	Limpopo	Experience hunger	4	3	1	children present	female	58	African	Rural informal	MARRIED	Salaries/wages	No schooling
11502	54765	98500111	1991.104444	Limpopo	Experience hunger	5	3	2	children present	female	57	African	Rural informal	NEVER MARRIED		No schooling
11503	66600	98500111	1991.104444	Limpopo	At risk of hunger	6	4	2	children present	female	67	African	Rural informal	SEPARATED/DIVORCED	Salaries/wages	Primary
11504	54757	98500111	1991.104444	Limpopo	Food secure	6	3	3	children present	male	43	African	Rural informal	MARRIED		Secondary
11505	54767	98500111	1991.104444	Limpopo	Experience hunger	6	2	4	children present	male	48	African	Rural informal	MARRIED	Salaries/wages	Secondary
11506	66597	98500111	1991.104444	Limpopo	Food secure	5	2	3	children present	female	77	African	Rural informal	WIDOWED	Pension/rem	No schooling
11507	54762	98500111	1991.104444	Limpopo	Experience hunger	2	1	1	children present	female	30	African	Rural informal	NEVER MARRIED	Pension/rem	Primary
11508	66594	98500111	1991.104444	Limpopo	At risk of hunger	3	1	2	children present	female	84	African	Rural informal	WIDOWED	Pension/rem	Primary
11509	54771	98500111	1991.104444	Limpopo	At risk of hunger	1	1	0	no children	male	58	African	Rural formal	SEPARATED/DIVORCED	Sale of prs	Secondary
11510	66598	98500111	1991.104444	Limpopo	Experience hunger	3	2	1	children present	female	29	African	Rural informal	MARRIED	No income	Secondary
11512	64699	98500111	1991.104444	Limpopo	At risk of hunger	4	1	3	children present	female	34	African	Rural informal	NEVER MARRIED	No income	Secondary
11513	64679	91300187	2239.9925	Limpopo	At risk of hunger	3	1	1	children present	male	22	African	Rural informal	NEVER MARRIED		Secondary
11514	64681	91300187	2239.9925	Limpopo	Food secure	8	3	5	children present	female	63	African	Rural informal	WIDOWED	Pension/rem	No schooling
11515	64685	91300187	2239.9925	Limpopo	At risk of hunger	2	1	1	children present	female	41	African	Rural informal	NEVER MARRIED	No income	Secondary
11516	64686	91300187	2239.9925	Limpopo	At risk of hunger	4	1	3	children present	female	20	African	Rural informal	NEVER MARRIED		Secondary
11518	64692	91300187	2239.9925	Gauteng	Food secure	2	2	0	no children	male	58	African	Rural formal	MARRIED	Salaries/wages	Tertiary/higher
11519	64701	91300187	2239.9925	Limpopo	Experience hunger	6	1	5	children present	male	78	African	Rural informal	MARRIED	Pension/rem	No schooling
11520	64704	91300187	2239.9925	Limpopo	At risk of hunger	5	3	2	children present	male	59	African	Rural informal	MARRIED	Sale of prs	Primary
11526	54930	91200073	94	Limpopo	Food secure	4	4	0	no children	female	47	White/Indian/Asian		MARRIED	Salaries/wages	Secondary
11527	64712	91200160	644.2142857	Limpopo	Food secure	6	4	2	children present	male	65	White/Indian/Asian	Urban formal	MARRIED	Salaries/wages	Secondary
11530	54783	91200073	94	Limpopo	Food secure	4	3	1	children present	female	62	African	Urban formal	MARRIED	Pension/rem	Tertiary/higher
11531	64718	91200160	644.2142857	Limpopo	At risk of hunger	4	2	2	children present	female	42	White/Indian/Asian	Urban formal	MARRIED	Salaries/wages	Tertiary/higher
11535	64715	91200073	94	Limpopo	Experience hunger	5	3	2	children present	male	42	White/Indian/Asian	Urban formal	MARRIED	Salaries/wages	Primary
11536	54934	91200073	94	Limpopo	At risk of hunger	3	1	2	children present	female	47	African	Urban formal	NEVER MARRIED	Salaries/wages	Tertiary/higher
11543	64721	91200160	644.2142857	Limpopo	At risk of hunger	2	2	0	no children	male	48	White/Indian/Asian	Urban formal	MARRIED	Salaries/wages	Tertiary/higher
11554	61955	98600958	2559.991429	Limpopo	Food secure	6	3	3	children present	male	27	African	Rural informal	MARRIED	No income	Secondary
11556	61962	98600958	2559.991429	Limpopo	Experience hunger	7	4	4	children present	female	74	African	Rural informal	NEVER MARRIED	Pension/rem	No schooling
11558	61906	98600099	2108.228235	Limpopo	Food secure	6	3	3	children present	male	71	African	Rural informal	MARRIED	Pension/rem	Secondary
11562	61964	98600958	2559.991429	Limpopo	Food secure	8	4	4	children present	female	72	African	Rural informal	MARRIED	Pension/rem	Secondary
11566	61967	98600958	2559.991429	Limpopo	Experience hunger	3	1	2	children present	female	52	African	Rural informal	SEPARATED/DIVORCED	No income	No schooling
11567	61840	98600958	2559.991429	Limpopo	At risk of hunger	5	2	3	children present	female	84	African	Rural informal	WIDOWED	Pension/rem	No schooling
11569	61834	98600958	2559.991429	Limpopo	Food secure	4	2	2	children present	male	34	African	Rural informal	MARRIED	Salaries/wages	No schooling
11571	66693	98600733	2239.9925	Limpopo	Food secure	4	2	2	children present	female	58	African	Rural informal		Salaries/wages	Primary
11572	61902	98600099	2108.228235	Limpopo	Food secure	1	1	0	no children	male	39	African	Rural formal	NEVER MARRIED	Salaries/wages	Tertiary/higher
11574	61762	98600099	2108.228235	Limpopo	Experience hunger	4	1	2	children present	female	74	African	Rural informal	NEVER MARRIED	Pension/rem	No schooling
11575	61763	98600099	2108.228235	Limpopo	Food secure	5	2	3	children present	female	38	African	Rural informal	MARRIED	Salaries/wages	No schooling
11576	61769	98600099	2108.228235	Limpopo	Experience hunger	5	2	3	children present	male	63	African	Rural informal	MARRIED	Pension/rem	Secondary
11579	66688	98600733	2239.9925	Limpopo	Food secure	5	2	3	children present	male	44	African	Rural informal	MARRIED	Salaries/wages	Tertiary/higher
11586	51234	98600733	2239.9925	Limpopo	Food secure	5	2	3	children present	male	52	African	Rural informal	MARRIED	No income	Secondary
11587	66712	92200086	2986.656667	Limpopo	Experience hunger	4	2	2	children present	male	30	African	Rural informal	LIVING TOGETHER/CIVIL UNION	No income	Secondary
11588	51574	98600733	2239.9925	Limpopo	At risk of hunger	8	3	5	children present	male	55	African	Rural informal	MARRIED	Salaries/wages	Tertiary/higher
11589	66697	98600733	2239.9925	Limpopo	Food secure	6	1	5	children present	female	44	African	Rural informal	NEVER MARRIED	Salaries/wages	Secondary
11590	51570	98600733	2239.9925	Limpopo	Food secure	4	1	3	children present	female	45	African	Rural informal	NEVER MARRIED	Salaries/wages	Tertiary/higher
11591	51571	92200086	2986.656667	Limpopo	At risk of hunger	4	1	3	children present	male	26	African	Rural informal	NEVER MARRIED	No income	Secondary
11592	66695	92200086	2986.656667	Limpopo	At risk of hunger	1	1	0	no children	male	43	African	Rural formal	NEVER MARRIED	No income	Secondary
11593	51236	98600733	2239.9925	Limpopo	At risk of hunger	4	1	3	children present	female	44	African	Rural informal	MARRIED	No income	Primary
11597	61904	98600099	2108.228235	Limpopo	Food secure	1	1	0	no children	female	63	African	Rural formal	WIDOWED	Pension/rem	Secondary
11598	54603	90400006	1315.509091		Food secure	2	2	0	no children	female	62	African		WIDOWED	Salaries/wages	No schooling
11600	54613	90400006	1315.509091	Limpopo	Food secure	3	3	0	no children	male	28	African	Rural informal	NEVER MARRIED	Salaries/wages	Secondary
11605	50930	77400435	325.7750343	Gauteng	Food secure	3	2	1	children present	female	57	Coloured	Urban formal	SEPARATED/DIVORCED	No income	Secondary
11617	50927	77400435	325.7750343	Gauteng	Food secure	4	2	2	children present	male	42	Coloured	Urban formal	MARRIED	Salaries/wages	Secondary
11618	50933	77400435	325.7750343	Gauteng	At risk of hunger	4	3	1	children present	male	50	African	Urban formal	MARRIED	Salaries/wages	Tertiary/higher
11620	50948	77400435	325.7750343	Gauteng	At risk of hunger	3	2	1	children present	male	50	White/Indian/Asian	Urban formal	SEPARATED/DIVORCED	Salaries/wages	Tertiary/higher
11623	50852	77400508	154.3144899	Gauteng	Food secure	2	2	0	no children	male	52	White/Indian/Asian		MARRIED	Salaries/wages	Primary
11626	50870	77400508	154.3144899	Gauteng	Food secure	2	2	0	no children	male	52	White/Indian/Asian	Urban formal	MARRIED	Salaries/wages	Secondary
11628	50897	77400435	325.7750343	Gauteng	Food secure	2	2	0	no children	male	29	White/Indian/Asian		MARRIED	Salaries/wages	Secondary
11629	54458	77400508	154.3144899	Gauteng	At risk of hunger	3	3	0	no children	male	47	African	Urban formal	NEVER MARRIED	Salaries/wages	Secondary
11631	50943	77400435	325.7750343	Gauteng	Food secure	2	2	0	no children	male	62	White/Indian/Asian	Urban formal	MARRIED	Pension/rem	Secondary
11632	50861	77400508	154.3144899	Gauteng	At risk of hunger	4	2	2	children present	male	46	White/Indian/Asian	Urban formal	MARRIED	Salaries/wages	Tertiary/higher
11634	62712	77400500	154.3144899	Gauteng	Food secure	3	3	0	no children	male	59	White/Indian/Asian	Urban formal	MARRIED	Salaries/wages	Secondary
11636	62684	77401439	4388.032398	Gauteng	Food secure	6	4	2	children present	male	64	African	Urban formal	MARRIED	Pension/rem	Tertiary/higher
11637	62746	77401439	4388.032398	Gauteng	Experience hunger	5	5	0	no children	female	70	African		MARRIED	Pension/rem	Primary
11638	62713	77400500	154.3144899	Gauteng	Food secure	5	3	2	children present	male	41	White/Indian/Asian	Urban formal	MARRIED	Salaries/wages	Secondary
11640	50868	77400508	154.3144899	Gauteng	At risk of hunger	5	5	0	no children	male	43	White/Indian/Asian	Urban formal	MARRIED	Salaries/wages	Secondary
11641	62739	77400500	154.3144899	Gauteng	At risk of hunger	3	3	0	no children	male	52	White/Indian/Asian	Urban formal	MARRIED	Salaries/wages	Secondary
11642	62716	77400500	154.3144899	Gauteng	Food secure	4	2	2	children present	male	42	White/Indian/Asian	Urban formal	MARRIED	Sale of prs	Secondary
11645	62630	77400500	154.3144899	Gauteng	At risk of hunger	4	4	0	no children	male	43	White/Indian/Asian	Urban formal	NEVER MARRIED	Sale of prs	Secondary
11646	62635	77400500	154.3144899	Gauteng	At risk of hunger	5	3	2	children present	female	61	White/Indian/Asian	Urban formal	WIDOWED	Pension/rem	Secondary
11649	50947	77400435	325.7750343	Gauteng	Food secure	3	1	2	children present	female	58	White/Indian/Asian	Urban formal	SEPARATED/DIVORCED	Salaries/wages	Tertiary/higher
11650	50938	77400435	325.7750343	Gauteng	At risk of hunger	3	3	0	no children	female	66	White/Indian/Asian	Urban formal	MARRIED	Pension/rem	Tertiary/higher
11651	54589	81500032	241.0105263		Food secure	2	2	0	no children	male	60	White/Indian/Asian		MARRIED	Salaries/wages	Tertiary/higher
11652	54588	81500032	241.0105263	Mpumalanga	Food secure	4	2	2	children present	male	43	White/Indian/Asian	Urban formal	MARRIED	Salaries/wages	Tertiary/higher
11653	54494	81500552	1154.347826	Mpumalanga	Food secure	7	4	3	children present	male	53	African	Rural informal	MARRIED	No income	No schooling
11654	54478	81500552	1154.347826	Mpumalanga	Food secure	1	1	0	no children	female	64	African	Rural formal	NEVER MARRIED		No schooling
11655	51488	81500552	1154.347826	Mpumalanga	Food secure	3	2	1	children present	male	29	African	Rural informal	MARRIED	Salaries/wages	Secondary
11656	54486	81500552	1154.347826	Mpumalanga	Experience hunger	3	2	1	children present	female	38	African	Rural informal	LIVING TOGETHER/CIVIL UNION	No income	Primary
11657	54530	81600088	815.982684	Mpumalanga	Experience hunger	3	2	1	children present	male	38	African	Rural formal	LIVING TOGETHER/CIVIL UNION		Secondary
11658	54502	81600088	815.982684	Mpumalanga	Food secure	4	2	2	children present	female	26	African	Rural formal	NEVER MARRIED	Salaries/wages	Secondary
11659	54513	81600088	815.982684	Mpumalanga	Experience hunger	3	3	0	no children	male	62	African	Rural informal	NEVER MARRIED	Pension/rem	No schooling
11660	54503	81600088	815.982684	Mpumalanga	Experience hunger	2	2	0	no children	female	51	African	Rural informal	NEVER MARRIED	Salaries/wages	Primary
11661	54550	81600088	815.982684	Mpumalanga	Food secure	1	1	0	no children	male	29	African	Rural informal	MARRIED	Pension/rem	Primary
11662	54506	81600088	815.982684	Mpumalanga	Food secure	2	2	0	no children	male	34	African	Rural informal	LIVING TOGETHER/CIVIL UNION	Salaries/wages	Secondary
11664	54508	81600088	815.982684	Mpumalanga	Food secure	1	1	0	no children	male	35	African	Rural informal	NEVER MARRIED	Salaries/wages	Primary
11665	54511	81600088	815.982684	Mpumalanga	Experience hunger	4	4	1	children present	male	28	African	Rural formal	LIVING TOGETHER/CIVIL UNION		Primary
11666	54509	81600088	815.982684	Mpumalanga	Experience hunger	5	1	4	children present	female	47	African	Rural formal	NEVER MARRIED	No income	No schooling
11669	54512	81600088	815.982684	Mpumalanga	Experience hunger	4	3	1	children present	female	66	African	Rural formal	NEVER MARRIED		No schooling
11670	62458	81600088	815.982684	Mpumalanga	Experience hunger	9	4	4	children present	female	48	African	Rural formal	LIVING TOGETHER/CIVIL UNION		Primary
11671	62474	81600088	815.982684	Mpumalanga	Experience hunger	3	2	1	children present	female	70	African	Rural formal	NEVER MARRIED	Pension/rem	Primary
11672	54519	81600088	815.982684	Mpumalanga	Experience hunger	4	1	3	children present	female	26	African	Rural formal	NEVER MARRIED	No income	Secondary
11675	67535	80900466	951.979798	Mpumalanga	Experience hunger	3	2	1	children present	male	24	Coloured	Rural formal		No income	Secondary
11680	66798	80900326	658.5		Food secure	1	1	0	no children	female	64	Coloured		WIDOWED	Pension/rem	No schooling
11681	54592	81500032	241.0105263	Mpumalanga	Food secure	3	2	1	children present	female	46	African	Urban formal	NEVER MARRIED	Salaries/wages	No schooling
11684	54247	81500032	241.0105263	Mpumalanga	Food secure	3	1	2	children present	female	48	White/Indian/Asian	Urban formal	WIDOWED	Sale of prs	Tertiary/higher
11686	54250	81500032	241.0105263	Mpumalanga	Food secure	3	1	2	children present	female	37	White/Indian/Asian	Urban formal		Salaries/wages	Tertiary/higher
11687	54249	81500032	241.0105263	Mpumalanga	Food secure	4	1	3	children present	female	47	White/Indian/Asian	Urban formal	SEPARATED/DIVORCED	Salaries/wages	Tertiary/higher
11688	54599	81500032	241.0105263	Mpumalanga	Food secure	4	2	2	children present	male	60	White/Indian/Asian	Urban formal	MARRIED	Salaries/wages	Tertiary/higher
11691	54241	81500032	241.0105263	Mpumalanga	Food secure	3	2	1	children present	male	47	White/Indian/Asian	Urban formal	MARRIED	Salaries/wages	Tertiary/higher
11692	54245	81500032	241.0105263	Mpumalanga	Food secure	4	2	2	children present	female	38	African	Urban formal	WIDOWED	Salaries/wages	Tertiary/higher
11693	54248	81500032	241.0105263	Mpumalanga	Food secure	3	1	2	children present	female	40	White/Indian/Asian	Urban formal		Salaries/wages	Tertiary/higher
11695	54587	81500032	241.0105263	Mpumalanga	Food secure	5	2	3	children present	male	42	White/Indian/Asian	Urban formal	MARRIED	Sale of prs	Tertiary/higher
11696	54585	81500032	241.0105263	Mpumalanga	Food secure	2	2	0	no children	male	62	White/Indian/Asian	Urban formal	MARRIED	Salaries/wages	Secondary
11698	54578	81500032	241.0105263	Mpumalanga	Food secure	3	2	1	children present	male	58	African	Urban formal	MARRIED	Salaries/wages	No schooling
11699	54526	81500032	241.0105263	Mpumalanga	Food secure	4	3	1	children present	male	43	African	Urban formal	MARRIED	Salaries/wages	Tertiary/higher
11700	54528	81500032	241.0105263	Mpumalanga	Food secure	4	2	2	children present	male	33	White/Indian/Asian	Urban formal	MARRIED	Salaries/wages	Tertiary/higher
11702	59561	80900466	951.979798	Mpumalanga	Food secure	1	1	0	no children	male	53	African	Rural informal		Salaries/wages	No schooling
11703	65813	60900171	590.0933333	North West	Experience hunger	14	5	9	children present	male	80	African	Rural formal	LIVING TOGETHER/CIVIL UNION		No schooling
11708	63934	81500034	2510.105263	Mpumalanga	Food secure	7	4	3	children present	male	47	African	Urban formal	LIVING TOGETHER/CIVIL UNION	Pension/rem	Tertiary/higher
11709	51017	80100401	1264.285714	Limpopo	Experience hunger	7	3	4	children present	male	67	African	Rural informal	MARRIED	Pension/rem	No schooling
11710	54338	80100401	1264.285714	Mpumalanga	Experience hunger	8	4	4	children present	male	50	African	Rural informal	LIVING TOGETHER/CIVIL UNION	Pension/rem	Primary
11712	51073	81700496	1264.285714	Mpumalanga	Experience hunger	5	3	2	children present	male	37	African	Rural informal	NEVER MARRIED	No income	Secondary
11713	54379	81700496	1264.285714	Mpumalanga	Food secure	7	4	3	children present	male	61	African	Rural informal	MARRIED	Salaries/wages	No schooling
11714	51071	81700496	1264.285714	Mpumalanga	At risk of hunger	4	2	2	children present	female	83	African	Rural informal	MARRIED	Pension/rem	Primary
11715	51067	81700496	1264.285714	Mpumalanga	Food secure	5	3	2	children present	female	56	African	Rural informal	NEVER MARRIED	Pension/rem	No schooling
11716	51057	81700496	1264.285714	Mpumalanga	At risk of hunger	5	3	2	children present	male	63	African	Rural informal	MARRIED	No income	Primary
11717	51059	81700496	1264.285714	Mpumalanga	Experience hunger	3	3	0	no children	female	72	African	Rural formal	WIDOWED		No schooling
11721	51543	81600068	38.57894737	Mpumalanga	Food secure	5	2	3	children present	male	40	Coloured	Urban formal	LIVING TOGETHER/CIVIL UNION	Salaries/wages	Secondary
11725	51062	81700496	1264.285714	Mpumalanga	Food secure	1	1	0	no children	male	55	African	Rural formal	MARRIED	No income	Primary
11726	54380	81700496	1264.285714	Mpumalanga	Experience hunger	5	2	3	children present	male	44	African	Rural informal	MARRIED	Pension/rem	Primary
11728	51055	81700496	1264.285714	Mpumalanga	Food secure	12	4	8	children present	male	64	African	Rural informal	MARRIED	Pension/rem	Primary
11729	54396	81700496	1264.285714	Mpumalanga	At risk of hunger	6	5	1	children present	male	64	African	Rural informal	MARRIED	Pension/rem	No schooling
11730	54398	81700496	1264.285714	Mpumalanga	At risk of hunger	13	5	8	children present	female	52	African	Rural informal	MARRIED	Sale of prs	Primary
11731	51064	81700496	1264.285714	Mpumalanga	Food secure	2	2	0	no children	female	45	African	Rural formal	LIVING TOGETHER/CIVIL UNION	No income	Primary
11732	51063	81700496	1264.285714	Mpumalanga	At risk of hunger	8	5	3	children present	male	77	African	Rural informal	MARRIED	Pension/rem	Primary
11736	51228	81600068	38.57894737	Mpumalanga	Food secure	4	3	1	children present	female	45	African	Urban formal	MARRIED	Salaries/wages	Tertiary/higher
11738	51046	81500666	1659.375	Mpumalanga	Food secure	6	3	3	children present	female	76	African	Rural informal	WIDOWED	Pension/rem	No schooling
11739	51047	81500666	1659.375	Mpumalanga	At risk of hunger	8	5	3	children present	female	75	African	Rural informal	MARRIED	Pension/rem	No schooling
11742	51036	81500666	1659.375	Mpumalanga	At risk of hunger	1	1	0	no children	female	73	African	Rural formal	SEPARATED/DIVORCED	Pension/rem	No schooling
11743	51517	81600068	38.57894737	Mpumalanga	Food secure	2	2	0	no children	female	50	Coloured	Urban formal	NEVER MARRIED	Salaries/wages	Tertiary/higher
11744	51238	81600068	38.57894737	Mpumalanga	Food secure	5	3	2	children present	female	49	African	Urban formal	WIDOWED	Salaries/wages	Primary
11747	51527	81600068	38.57894737	Mpumalanga	Food secure	4	2	2	children present	male	42	African	Urban formal	MARRIED	Salaries/wages	Tertiary/higher
11749	51240	81600068	38.57894737	Mpumalanga	Food secure	2	2	0	no children	male	65	White/Indian/Asian	Urban formal	MARRIED		Secondary
11752	54217	81500216	691.425	Mpumalanga	Experience hunger	3	2	1	children present	female	60	African	Urban informal	NEVER MARRIED	No income	No schooling
11753	54203	81500216	691.425	Mpumalanga	Food secure	5	4	1	children present	female	60	African	Urban informal	NEVER MARRIED	Pension/rem	Primary
11754	54202	81500216	691.425	Mpumalanga	Food secure	5	2	3	children present	female	32	African	Urban informal	MARRIED		Secondary
11756	54582	81500032	241.0105263	Mpumalanga	Food secure	3	2	1	children present	female	50	White/Indian/Asian	Urban formal	MARRIED	Salaries/wages	Tertiary/higher
11757	54211	81500216	691.425	Mpumalanga	Food secure	6	2	4	children present	male	39	African	Urban informal	LIVING TOGETHER/CIVIL UNION	Salaries/wages	Secondary
11758	54214	81500216	691.425	Mpumalanga	At risk of hunger	1	1	0	no children	female	31	African	Urban informal			Tertiary/higher
11761	54229	81500216	691.425	Mpumalanga	At risk of hunger	3	2	1	children present	female	49	African	Urban informal	NEVER MARRIED	Sale of prs	Secondary
11762	54251	81500216	691.425	Mpumalanga	Experience hunger	1	1	0	no children	male	41	African	Urban informal	NEVER MARRIED	Pension/rem	Primary
11764	54255	81500216	691.425	Mpumalanga	Food secure	1	1	0	no children	male	30	African	Urban informal	NEVER MARRIED	Sale of prs	Secondary
11765	54253	81500216	691.425	Mpumalanga	At risk of hunger	3	1	2	children present	female	45	African	Urban informal	NEVER MARRIED	No income	Primary
11766	54209	81500216	691.425	Mpumalanga	Experience hunger	6	2	4	children present	female	40	African	Urban informal	MARRIED	Pension/rem	Secondary
11767	54230	81500216	691.425	Mpumalanga	At risk of hunger	4	2	2	children present	male	28	African	Urban informal	LIVING TOGETHER/CIVIL UNION	No income	Secondary
11771	54261	81500216	691.425	Mpumalanga	At risk of hunger	4	2	2	children present	female	24	African	Urban informal	LIVING TOGETHER/CIVIL UNION		Primary
11772	54265	81500216	691.425	Mpumalanga	Experience hunger	8	5	3	children present	male	52	African	Urban informal	MARRIED	No income	Secondary
11773	72556	61700009	546.382716	North West	Experience hunger	6	2	4	children present	female	58	African	Rural formal	WIDOWED		No schooling
11775	54227	81500216	691.425	Mpumalanga	Food secure	1	1	0	no children	male	71	African	Urban informal	MARRIED	Pension/rem	No schooling
11776	54282	81700038	1154.347826	Mpumalanga	Food secure	2	2	0	no children	male	88	African	Rural formal	MARRIED	Pension/rem	No schooling
11777	54322	81700038	1154.347826	Mpumalanga	Experience hunger	8	3	5	children present	male	58	African	Rural informal	MARRIED	Pension/rem	No schooling
11778	54288	81700038	1154.347826	Mpumalanga	Food secure	8	4	5	children present	female	71	African	Rural informal	WIDOWED	Pension/rem	No schooling
11779	54358	81700038	1154.347826	Mpumalanga	Food secure	3	3	0	no children	male	36	African	Rural formal	MARRIED	Salaries/wages	Secondary
11780	54283	81700038	1154.347826	Mpumalanga	Food secure	7	5	2	children present	female	59	African	Rural informal	NEVER MARRIED	Salaries/wages	Secondary
11781	54286	81700038	1154.347826	Mpumalanga	Food secure	5	3	2	children present	male	59	African	Rural informal	MARRIED	Salaries/wages	Secondary
11782	54362	81700038	1154.347826	Mpumalanga	At risk of hunger	3	3	0	no children	female	52	African	Rural formal	NEVER MARRIED	No income	Primary
11783	54277	81700038	1154.347826	Mpumalanga	Experience hunger	6	3	3	children present	male	74	African	Rural informal	MARRIED	Pension/rem	No schooling
11784	54306	81700038	1154.347826	Mpumalanga	Experience hunger	2	1	1	children present	male	36	African	Rural informal	NEVER MARRIED	Sale of prs	Secondary
11786	54353	81700038	1154.347826	Mpumalanga	Food secure	6	4	2	children present	female	92	African	Rural informal	WIDOWED	Pension/rem	No schooling
11788	54351	81700038	1154.347826	Mpumalanga	Food secure	13	4	9	children present	female	58	African	Rural informal	WIDOWED	Salaries/wages	No schooling
11791	54361	81700038	1154.347826	Mpumalanga	At risk of hunger	1	1	0	no children	male	26	African	Rural formal	NEVER MARRIED	No income	Secondary
11792	54294	81700038	1154.347826	Mpumalanga	Experience hunger	7	4	3	children present	female	45	African	Rural informal	NEVER MARRIED	No income	No schooling
11793	54299	81700038	1154.347826	Mpumalanga	Food secure	4	3	1	children present	male	38	African	Rural informal	NEVER MARRIED	No income	Secondary
11795	54367	81700038	1154.347826	Mpumalanga	Experience hunger	4	2	2	children present	female	76	African	Rural informal	WIDOWED	Pension/rem	No schooling
11797	54375	81700038	1154.347826	Mpumalanga	Food secure	4	1	3	children present	female	79	African	Rural informal	WIDOWED	Pension/rem	No schooling
11799	54371	81700038	1154.347826	Mpumalanga	Experience hunger	2	1	1	children present	female	72	African	Rural informal	NEVER MARRIED	Pension/rem	No schooling
11800	54323	81700038	1154.347826	Mpumalanga	Food secure	5	3	2	children present	female	47	African	Rural informal	NEVER MARRIED	Salaries/wages	Tertiary/higher
11802	50126	54400124	437.6658228	Kwazulu Natal	Experience hunger	8	5	3	children present	male	56	African	Urban formal	LIVING TOGETHER/CIVIL UNION	Salaries/wages	No schooling
11805	50229	54400124	437.6658228	Kwazulu Natal	At risk of hunger	2	2	0	no children	male	36	African	Urban formal	LIVING TOGETHER/CIVIL UNION	No income	Secondary
11807	50679	54400124	437.6658228	Kwazulu Natal	Food secure	4	2	2	children present	male	31	White/Indian/Asian	Urban formal	MARRIED	Salaries/wages	Tertiary/higher
11809	77270	54400124	437.6658228		At risk of hunger	4	4	0	no children	male	69	White/Indian/Asian		MARRIED	Pension/rem	Tertiary/higher
11813	50677	54400124	437.6658228	Kwazulu Natal	At risk of hunger	1	1	0	no children	male	54	African	Urban formal	MARRIED	Salaries/wages	Secondary
11816	50685	54400124	437.6658228	Kwazulu Natal	At risk of hunger	1	1	0	no children	male	58	African	Urban formal	MARRIED	Salaries/wages	Secondary
11825	50715	51400143	3010.746667	Kwazulu Natal	Experience hunger	4	2	2	children present	male	44	African	Urban formal	MARRIED	Salaries/wages	Primary
11827	50705	51400027	2188.329114		Food secure	1	1	0	no children	male	56	White/Indian/Asian		MARRIED	No income	Tertiary/higher
11828	50704	51400143	3010.746667	Kwazulu Natal	Experience hunger	6	2	4	children present	female	32	African	Urban formal	NEVER MARRIED	Salaries/wages	Secondary
11829	50726	51400143	3010.746667	Kwazulu Natal	At risk of hunger	1	1	0	no children	male	38	African	Urban formal	NEVER MARRIED	No income	Secondary
11830	50744	51400143	3010.746667	Kwazulu Natal	Experience hunger	1	1	0	no children	female	57	African	Urban formal	NEVER MARRIED	No income	Primary
11831	50711	51400143	3010.746667	Kwazulu Natal	At risk of hunger	3	1	2	children present	female	46	African	Urban formal	MARRIED	Sale of prs	Secondary
11832	50247	51400143	3010.746667	Kwazulu Natal	Food secure	1	1	0	no children	female	29	African	Urban formal	NEVER MARRIED	Salaries/wages	Secondary
11833	50712	51400143	3010.746667	Kwazulu Natal	Food secure	6	2	4	children present	male	57	African	Urban formal	MARRIED	Salaries/wages	Secondary
11834	50245	51400143	3010.746667	Kwazulu Natal	Experience hunger	3	1	2	children present	female	34	African	Urban formal	NEVER MARRIED	Pension/rem	Secondary
11835	50757	51400143	3010.746667	Kwazulu Natal	Food secure	3	1	2	children present	female	32	African	Urban formal	NEVER MARRIED	Salaries/wages	Secondary
11836	50727	51400143	3010.746667	Kwazulu Natal	Experience hunger	5	2	3	children present	male	22	African	Urban formal	NEVER MARRIED	No income	Tertiary/higher
11837	50703	51400143	3010.746667	Kwazulu Natal	Experience hunger	5	1	4	children present	female	36	African	Urban formal	LIVING TOGETHER/CIVIL UNION	Pension/rem	Secondary
11841	50718	51400143	3010.746667	Kwazulu Natal	At risk of hunger	4	2	2	children present	male	31	African	Urban formal	LIVING TOGETHER/CIVIL UNION	Salaries/wages	Secondary
11842	50745	51400143	3010.746667	Kwazulu Natal	At risk of hunger	7	4	3	children present	female	62	African	Urban formal	NEVER MARRIED		Secondary
11845	50246	51400143	3010.746667	Kwazulu Natal	Experience hunger	9	2	7	children present	female	66	African	Urban formal	NEVER MARRIED	Pension/rem	No schooling
11846	50244	51400143	3010.746667	Kwazulu Natal	Experience hunger	11	4	7	children present	female	52	African	Urban formal	NEVER MARRIED	Pension/rem	Primary
11847	50020	51100522	292.75	Kwazulu Natal	Food secure	3	3	0	no children	female	34	White/Indian/Asian	Urban formal	NEVER MARRIED	Salaries/wages	Secondary
11848	50017	51100522	292.75	Kwazulu Natal	Food secure	2	3	1	children present	female	42	Coloured	Urban formal	SEPARATED/DIVORCED	Salaries/wages	Tertiary/higher
11852	50014	51100522	292.75	Kwazulu Natal	Experience hunger	7	3	4	children present	male	66	Coloured	Urban formal	MARRIED	Pension/rem	Secondary
11854	50755	51100522	292.75	Kwazulu Natal	At risk of hunger	2	2	0	no children	male	70	Coloured	Urban formal	MARRIED	Pension/rem	Tertiary/higher
11855	50023	51100522	292.75	Kwazulu Natal	At risk of hunger	4	2	2	children present	male	39	Coloured	Urban formal	MARRIED	Salaries/wages	Secondary
11857	50719	51100522	292.75	Kwazulu Natal	At risk of hunger	5	5	0	no children	female	67	Coloured	Urban formal	WIDOWED	No income	Secondary
11858	50035	51100674	7526.866667	Kwazulu Natal	At risk of hunger	7	4	3	children present	female	73	White/Indian/Asian	Urban formal	WIDOWED		Primary
11859	50720	51100522	292.75	Kwazulu Natal	Food secure	4	2	2	children present	male	49	Coloured	Urban formal	MARRIED	Sale of prs	Secondary
11861	50005	51100522	292.75	Kwazulu Natal	Food secure	2	2	0	no children	female	69	Coloured	Urban formal	WIDOWED	Pension/rem	Secondary
11863	50723	51100522	292.75	Kwazulu Natal	Food secure	4	2	2	children present	male	69	Coloured	Urban formal	MARRIED	Pension/rem	Secondary
11867	50393	51100674	7526.866667	Kwazulu Natal	At risk of hunger	2	2	0	no children	male	48	White/Indian/Asian	Urban formal	MARRIED	No income	Secondary
11868	50310	54400165	336.6660175	Kwazulu Natal	At risk of hunger	4	2	2	children present	female	37	African	Urban formal	NEVER MARRIED		Secondary
11869	50698	54400165	336.6660175	Kwazulu Natal	Food secure	8	4	4	children present	female	39	White/Indian/Asian	Urban formal	MARRIED		Tertiary/higher
11870	76326	57203887	273.5411392		Food secure	1	1	0	no children	female	36	African		NEVER MARRIED	Salaries/wages	Secondary
11871	79107	57203887	273.5411392	Kwazulu Natal	Food secure	7	5	2	children present	female	53	White/Indian/Asian	Urban formal	MARRIED	No income	Secondary
11872	50022	51100674	7526.866667	Kwazulu Natal	Experience hunger	3	1	2	children present	female	54	White/Indian/Asian	Urban formal	SEPARATED/DIVORCED	Salaries/wages	Secondary
11873	69853	51100639	312.6184448	Kwazulu Natal	Food secure	3	3	0	no children	male	50	White/Indian/Asian	Urban formal	MARRIED	Salaries/wages	No schooling
11878	50629	51300032	2161.641176	Kwazulu Natal	Experience hunger	3	2	1	children present	female	61	African	Rural informal	MARRIED	Pension/rem	No schooling
11881	69865	51100639	312.6184448	Kwazulu Natal	Food secure	4	4	0	no children	male	79	White/Indian/Asian	Urban formal	MARRIED	Pension/rem	Secondary
11883	69855	51100639	312.6184448	Kwazulu Natal	Food secure	4	4	0	no children	male	69	White/Indian/Asian	Urban formal	MARRIED		Primary
11885	50669	51100639	312.6184448	Kwazulu Natal	Food secure	4	3	1	children present	female	42	White/Indian/Asian	Urban formal	MARRIED		Secondary
11888	50199	51300032	2161.641176	Kwazulu Natal	Experience hunger	5	3	2	children present	female	49	African	Rural informal	MARRIED	Sale of prs	No schooling
11889	50675	51300032	2161.641176	Kwazulu Natal	At risk of hunger	3	3	0	no children	male	34	African	Rural formal	NEVER MARRIED	Sale of prs	Secondary
11890	50256	51300032	2161.641176	Kwazulu Natal	Experience hunger	3	1	2	children present	female	30	African	Rural informal	NEVER MARRIED	Salaries/wages	Secondary
11892	50180	51300032	2161.641176	Kwazulu Natal	Experience hunger	10	3	7	children present	female	37	African	Rural informal	NEVER MARRIED	Salaries/wages	Tertiary/higher
11893	50195	51300032	2161.641176	Kwazulu Natal	At risk of hunger	7	4	2	children present	male	63	African	Rural informal	MARRIED	Pension/rem	Secondary
11895	50633	51300032	2161.641176	Kwazulu Natal	Experience hunger	11	4	7	children present	female	68	African	Rural informal	NEVER MARRIED	Pension/rem	Primary
11900	78486	51100585	1094.164557	Kwazulu Natal	Food secure	5	5	0	no children	female	53	White/Indian/Asian	Urban formal	SEPARATED/DIVORCED	Salaries/wages	Secondary
11903	77296	52500027	1014.583333	Kwazulu Natal	Experience hunger	10	4	6	children present	male	50	African	Rural formal	MARRIED	Pension/rem	Primary
11906	69754	52400238	3010.746667		Food secure	2	2	0	no children	male	41	African		MARRIED	Salaries/wages	Secondary
11907	77156	52600030	875.3316456	Kwazulu Natal	Food secure	2	2	0	no children	female	63	White/Indian/Asian	Urban formal	MARRIED	Pension/rem	Secondary
11911	69759	52400013	729.443038	Kwazulu Natal	At risk of hunger	2	2	0	no children	female	56	White/Indian/Asian	Urban formal	WIDOWED	No income	Secondary
11912	69751	52400013	729.443038	Kwazulu Natal	Food secure	4	3	2	children present	male	42	White/Indian/Asian	Urban formal	MARRIED	No income	Secondary
11924	50625	51400143	3010.746667	Kwazulu Natal	Experience hunger	2	1	1	children present	female	41	African	Urban formal	NEVER MARRIED	Salaries/wages	Secondary
11927	50606	51400027	2188.329114	Kwazulu Natal	Food secure	7	7	0	no children	male	54	White/Indian/Asian	Urban formal	MARRIED	Pension/rem	Secondary
11928	50768	52400238	3010.746667	Kwazulu Natal	Experience hunger	3	1	2	children present	female	54	African	Urban formal	NEVER MARRIED	Pension/rem	Secondary
11942	50766	52400238	3010.746667	Kwazulu Natal	Experience hunger	10	6	4	children present	female	53	African	Urban formal	MARRIED		No schooling
11943	50623	52400238	3010.746667	Kwazulu Natal	At risk of hunger	5	2	3	children present	male	43	African	Urban formal	LIVING TOGETHER/CIVIL UNION	Salaries/wages	No schooling
11945	50620	52400238	3010.746667	Kwazulu Natal	At risk of hunger	2	2	0	no children	female	62	African	Urban formal	NEVER MARRIED	Pension/rem	Primary
11952	50782	51100674	7526.866667	Kwazulu Natal	At risk of hunger	4	2	2	children present	female	43	White/Indian/Asian	Urban formal	MARRIED		Primary
11953	50397	51100674	7526.866667	Kwazulu Natal	At risk of hunger	5	4	1	children present	female	58	White/Indian/Asian	Urban formal	WIDOWED		Primary
11954	50795	51100674	7526.866667	Kwazulu Natal	Food secure	2	1	1	children present	female	58	White/Indian/Asian	Urban formal	SEPARATED/DIVORCED	No income	Secondary
11955	50792	51100674	7526.866667	Kwazulu Natal	Food secure	2	2	0	no children	male	61	White/Indian/Asian	Urban formal	NEVER MARRIED	Pension/rem	Primary
11957	50400	51100674	7526.866667	Kwazulu Natal	At risk of hunger	4	3	1	children present	male	52	White/Indian/Asian	Urban formal	MARRIED	Pension/rem	Secondary
11959	50391	51100674	7526.866667	Kwazulu Natal	Food secure	5	4	1	children present	male	49	White/Indian/Asian	Urban formal	MARRIED	Salaries/wages	Secondary
11960	50029	51100674	7526.866667	Kwazulu Natal	At risk of hunger	3	3	0	no children	female	52	White/Indian/Asian	Urban formal	SEPARATED/DIVORCED	No income	Primary
11961	50785	51100585	1094.164557	Kwazulu Natal	At risk of hunger	5	4	1	children present	male	52	White/Indian/Asian	Urban formal	MARRIED	Salaries/wages	Secondary
11964	50226	54400165	336.6660175	Kwazulu Natal	Food secure	1	1	0	no children	male	72	White/Indian/Asian	Urban formal	MARRIED	Sale of prs	Tertiary/higher
11967	50307	54400165	336.6660175	Kwazulu Natal	Food secure	4	2	2	children present	male	42	White/Indian/Asian	Urban formal	MARRIED	Salaries/wages	Secondary
11977	50311	54400165	336.6660175	Kwazulu Natal	Food secure	1	1	0	no children	male	36	White/Indian/Asian	Urban formal	NEVER MARRIED	Salaries/wages	Secondary
11978	50315	54400165	336.6660175	Kwazulu Natal	Food secure	4	2	2	children present	male	56	White/Indian/Asian	Urban formal	MARRIED		Secondary
11979	50349	50200035	1940.007843	Kwazulu Natal	Experience hunger	6	3	3	children present	male	30	African	Urban informal	MARRIED	Salaries/wages	Primary
11980	50347	50200035	1940.007843	Kwazulu Natal	Experience hunger	7	2	5	children present	female	43	African	Urban informal	NEVER MARRIED		Secondary
11981	50373	50200035	1940.007843	Kwazulu Natal	Experience hunger	1	1	0	no children	male	40	African	Urban informal	NEVER MARRIED	Salaries/wages	Secondary
11982	50375	50200035	1940.007843	Kwazulu Natal	Experience hunger	1	1	0	no children	female	34	African	Urban informal	NEVER MARRIED	Pension/rem	Secondary
11983	50367	50200035	1940.007843	Kwazulu Natal	Experience hunger	1	1	0	no children	male	32	African	Urban informal	NEVER MARRIED	Pension/rem	Secondary
11984	50322	50200035	1940.007843		Food secure	2	2	0	no children	male	54	African		NEVER MARRIED		Primary
11985	50371	50200035	1940.007843		At risk of hunger	1	1	0	no children	male	33	African		NEVER MARRIED	Sale of prs	Secondary
11986	50336	50200035	1940.007843	Kwazulu Natal	At risk of hunger	2	2	0	no children	male	25	Coloured	Urban informal	NEVER MARRIED	No income	Primary
11989	50324	50200035	1940.007843	Kwazulu Natal	At risk of hunger	6	2	4	children present	female	39	African	Urban informal	NEVER MARRIED	Salaries/wages	Primary
11990	78404	50200042	312.6184448	Kwazulu Natal	At risk of hunger	3	2	1	children present	female	44	African	Urban formal	WIDOWED	Salaries/wages	Tertiary/higher
11991	50325	50200035	1940.007843	Kwazulu Natal	At risk of hunger	3	3	0	no children	female	24	African	Urban informal	NEVER MARRIED	Sale of prs	Secondary
11992	50317	50200035	1940.007843	Kwazulu Natal	At risk of hunger	4	2	2	children present	female	46	African	Urban informal	MARRIED	No income	Primary
11995	50318	50200035	1940.007843	Kwazulu Natal	Experience hunger	2	2	0	no children	female	49	African	Urban informal	MARRIED	Salaries/wages	Secondary
11997	50331	50200035	1940.007843	Kwazulu Natal	At risk of hunger	2	2	0	no children	male	27	African	Urban informal	NEVER MARRIED		Secondary
11998	50326	50200035	1940.007843	Kwazulu Natal	At risk of hunger	2	2	0	no children	male	42	African	Urban informal	LIVING TOGETHER/CIVIL UNION		No schooling
11999	50351	50200035	1940.007843	Kwazulu Natal	Experience hunger	9	4	5	children present	female	36	African	Urban informal	LIVING TOGETHER/CIVIL UNION	Pension/rem	Secondary
12004	51150	70200125	393.4341214	Gauteng	Food secure	4	2	2	children present	male	27	Coloured	Urban formal	NEVER MARRIED	Salaries/wages	No schooling
12005	51138	70200125	393.4341214	Gauteng	Food secure	8	4	4	children present	male	55	Coloured	Urban formal	WIDOWED	Salaries/wages	Secondary
12006	51183	70200125	393.4341214	Gauteng	At risk of hunger	6	3	3	children present	female	46	Coloured	Urban formal	SEPARATED/DIVORCED	Salaries/wages	Secondary
12007	51149	70200125	393.4341214	Gauteng	At risk of hunger	4	2	2	children present	male	56	African	Urban formal	MARRIED	Salaries/wages	Secondary
12008	51142	70200125	393.4341214	Gauteng	Food secure	5	3	2	children present	female	61	Coloured	Urban formal	NEVER MARRIED	Pension/rem	Secondary
12011	51137	70200125	393.4341214	Gauteng	At risk of hunger	3	3	0	no children	female	49	Coloured	Urban formal	MARRIED	Salaries/wages	Secondary
12013	50976	70200125	393.4341214	Gauteng	Food secure	3	1	2	children present	female	64	Coloured	Urban formal	WIDOWED	Pension/rem	Secondary
12014	50993	70200125	393.4341214	Gauteng	Food secure	5	4	1	children present	male	56	Coloured	Urban formal	MARRIED	Salaries/wages	Primary
12015	50954	70200125	393.4341214	Gauteng	Food secure	8	2	6	children present	female	38	Coloured	Urban formal	MARRIED	Salaries/wages	Secondary
12016	51145	70200125	393.4341214	Gauteng	Food secure	4	4	0	no children	male	58	Coloured	Urban formal	MARRIED	Salaries/wages	Secondary
12018	50990	70200125	393.4341214	Gauteng	Food secure	3	2	1	children present	female	61	Coloured	Urban formal	NEVER MARRIED	Pension/rem	Secondary
12019	50981	70200125	393.4341214	Gauteng	Food secure	5	2	3	children present	female	60	Coloured	Urban formal	SEPARATED/DIVORCED	Pension/rem	Secondary
12020	50984	70200125	393.4341214	Gauteng	Experience hunger	11	6	5	children present	female	63	Coloured	Urban formal	MARRIED	Pension/rem	Primary
12025	50961	70200125	393.4341214	Gauteng	Food secure	6	2	4	children present	male	44	African	Urban formal	LIVING TOGETHER/CIVIL UNION	Salaries/wages	Secondary
12026	71722	77301161		Gauteng	Food secure	6	3	3	children present	female	58	Coloured	Urban formal	WIDOWED	Pension/rem	Secondary
12027	67026	70100228	2033.982351		Food secure	3	3	0	no children	male	54	White/Indian/Asian		MARRIED	Sale of prs	Tertiary/higher
12028	57886	70100228	2033.982351	Gauteng	Food secure	4	3	1	children present	male	53	White/Indian/Asian	Urban formal	MARRIED	Salaries/wages	Secondary
12032	67041	70100228	2033.982351	Gauteng	Food secure	3	3	0	no children	male	53	White/Indian/Asian	Urban formal	MARRIED	Salaries/wages	Tertiary/higher
12033	67044	70100228	2033.982351	Gauteng	Food secure	5	2	3	children present	male	35	White/Indian/Asian	Urban formal	MARRIED	Salaries/wages	No schooling
12034	57873	70100228	2033.982351	Gauteng	Food secure	5	3	2	children present	male	43	White/Indian/Asian	Urban formal	MARRIED	Salaries/wages	No schooling
12035	71564	70100179	2594.519766	Gauteng	Experience hunger	9	4	5	children present	female	52	African	Rural formal	LIVING TOGETHER/CIVIL UNION	Salaries/wages	No schooling
12037	64116	70100179	2594.519766	Gauteng	Food secure	4	2	2	children present	male	32	African	Rural formal	LIVING TOGETHER/CIVIL UNION	Salaries/wages	Secondary
12039	64047	70100179	2594.519766	Gauteng	Food secure	9	5	4	children present	male	57	African	Rural formal	MARRIED	Salaries/wages	No schooling
12040	64043	70100179	2594.519766	Gauteng	At risk of hunger	5	3	2	children present	male	29	African	Rural formal	LIVING TOGETHER/CIVIL UNION	Salaries/wages	Primary
12043	64163	70100179	2594.519766	Gauteng	At risk of hunger	7	4	3	children present	male	51	African	Rural formal	NEVER MARRIED	Sale of prs	Primary
12045	64175	70100179	2594.519766	Gauteng	Experience hunger	4	2	2	children present	male	62	African	Rural formal	LIVING TOGETHER/CIVIL UNION	Pension/rem	Primary
12046	58428	70100179	2594.519766	Gauteng	Food secure	4	2	2	children present	male	45	Coloured	Rural formal	MARRIED	Salaries/wages	Secondary
12047	71558	70100179	2594.519766	Gauteng	Experience hunger	8	7	1	children present	male	48	African	Rural formal	MARRIED		No schooling
12048	64109	70100179	2594.519766	Gauteng	Experience hunger	7	5	2	children present	male	85	African	Rural formal	MARRIED	Pension/rem	No schooling
12049	71554	70100179	2594.519766	Gauteng	Experience hunger	8	3	5	children present	female	46	African	Rural formal	NEVER MARRIED	No income	Primary
12059	51161	70400169	393.4341214		Food secure	2	2	0	no children	male	33	White/Indian/Asian		MARRIED	Salaries/wages	Tertiary/higher
12071	50840	77300201	5363.150708	Gauteng	At risk of hunger	5	4	1	children present	female	59	African	Urban formal	WIDOWED		Primary
12072	54424	77300201	5363.150708	Gauteng	Experience hunger	3	2	1	children present	female	55	African	Urban formal	MARRIED		Primary
12073	50836	77300201	5363.150708	Gauteng	At risk of hunger	2	2	0	no children	female	65	African	Urban formal	WIDOWED	Pension/rem	Primary
12074	50807	77300201	5363.150708	Gauteng	At risk of hunger	4	3	1	children present	male	40	African	Urban formal		No income	Secondary
12077	50822	77300201	5363.150708	Gauteng	Food secure	2	1	1	children present	female	26	African	Urban formal	NEVER MARRIED	Salaries/wages	No schooling
12078	50817	77300201	5363.150708	Gauteng	At risk of hunger	4	3	1	children present	male	43	African	Urban formal	MARRIED	Salaries/wages	No schooling
12079	50809	77300201	5363.150708	Gauteng	Experience hunger	5	3	2	children present	female	58	African	Urban formal	NEVER MARRIED		Secondary
12080	50821	77300201	5363.150708	Gauteng	Food secure	4	2	2	children present	female	45	African	Urban formal	MARRIED	Salaries/wages	No schooling
12081	50844	77300201	5363.150708	Gauteng	Food secure	5	3	2	children present	male	46	African	Urban formal	MARRIED	Salaries/wages	Secondary
12082	50843	77300201	5363.150708	Gauteng	Food secure	6	3	3	children present	female	63	African	Urban formal	MARRIED	Salaries/wages	Secondary
12084	50845	77300201	5363.150708	Gauteng	Food secure	1	1	0	no children	female	37	African	Urban formal	NEVER MARRIED	Salaries/wages	Secondary
12085	54575	77300201	5363.150708	Gauteng	At risk of hunger	7	3	4	children present	male	33	African	Urban formal	MARRIED	Sale of prs	Secondary
12086	50847	77300201	5363.150708	Gauteng	At risk of hunger	4	2	2	children present	male	44	African	Urban formal	MARRIED	Salaries/wages	No schooling
12087	50804	77300201	5363.150708	Gauteng	At risk of hunger	6	5	1	children present	male	75	African	Urban formal	MARRIED		No schooling
12088	50848	77300201	5363.150708	Gauteng	At risk of hunger	3	2	1	children present	male	70	African	Urban formal	MARRIED	Pension/rem	No schooling
12089	50801	77300201	5363.150708	Gauteng	At risk of hunger	4	2	2	children present	male	40	African	Urban formal	MARRIED	Salaries/wages	No schooling
12092	54559	77300109	1265.797977	Gauteng	At risk of hunger	9	4	5	children present	male	70	African	Urban informal	MARRIED	Pension/rem	Primary
12093	56991	77300109	1265.797977	Gauteng	At risk of hunger	4	2	2	children present	male	50	African	Urban informal	MARRIED	Sale of prs	Primary
12094	56989	77300109	1265.797977	Gauteng	At risk of hunger	6	3	3	children present	male	46	African	Urban informal	MARRIED		Secondary
12096	54552	77300109	1265.797977	Gauteng	At risk of hunger	4	2	2	children present	female	28	African	Urban informal	LIVING TOGETHER/CIVIL UNION	Salaries/wages	Secondary
12098	56976	77300109	1265.797977	Gauteng	Food secure	3	1	2	children present	male	23	African	Urban informal	MARRIED		Secondary
12099	54565	77300109	1265.797977	Gauteng	Experience hunger	5	1	4	children present	female	39	African	Urban informal	NEVER MARRIED	Salaries/wages	Secondary
12100	51153	70401178	266.5432099	Gauteng	Food secure	4	4	0	no children	male	31	White/Indian/Asian		MARRIED	Sale of prs	Secondary
12103	54472	77400508	154.3144899	Gauteng	At risk of hunger	7	3	4	children present	female	44	White/Indian/Asian	Urban formal	WIDOWED		Secondary
12104	54466	77400508	154.3144899	Gauteng	Food secure	1	1	0	no children	female	69	White/Indian/Asian	Urban formal	SEPARATED/DIVORCED	Pension/rem	Primary
12106	54452	77400508	154.3144899	Gauteng	Food secure	4	3	1	children present	female	35	White/Indian/Asian	Urban formal	MARRIED	Sale of prs	Tertiary/higher
12110	50862	77400508	154.3144899	Gauteng	Food secure	2	2	0	no children	male	64	White/Indian/Asian	Urban formal	WIDOWED	Sale of prs	Secondary
12111	62727	77400500	154.3144899	Gauteng	Food secure	6	5	1	children present	male	33	White/Indian/Asian	Urban formal	MARRIED	Salaries/wages	Secondary
12112	62720	77400500	154.3144899	Gauteng	At risk of hunger	8	5	3	children present	male	50	White/Indian/Asian	Urban formal	MARRIED	No income	Secondary
12114	62732	77400500	154.3144899	Gauteng	At risk of hunger	6	3	3	children present	male	57	White/Indian/Asian	Urban formal	SEPARATED/DIVORCED	Pension/rem	Primary
12116	62735	77400500	154.3144899	Gauteng	Food secure	6	2	4	children present	male	39	White/Indian/Asian	Urban formal	MARRIED	Salaries/wages	Secondary
12117	62723	77400500	154.3144899	Gauteng	At risk of hunger	10	7	3	children present	male	52	African	Urban formal	MARRIED	Salaries/wages	Secondary
12119	62627	77400500	154.3144899	Gauteng	Food secure	3	2	1	children present	male	60	White/Indian/Asian	Urban formal	MARRIED	Salaries/wages	Secondary
12120	62741	77400500	154.3144899	Gauteng	Food secure	6	3	3	children present	male	40	White/Indian/Asian	Urban formal	MARRIED		Secondary
12121	62704	77400500	154.3144899	Gauteng	Food secure	6	2	4	children present	male	42	White/Indian/Asian	Urban formal	MARRIED	Salaries/wages	Secondary
12123	62670	77401439	4388.032398	Gauteng	Experience hunger	10	6	4	children present	female	51	African	Urban formal	MARRIED	No income	Secondary
12124	62747	77401439	4388.032398	Gauteng	Food secure	15	8	7	children present	female	58	African	Urban formal	WIDOWED	Salaries/wages	Primary
12126	50881	77400508	154.3144899	Gauteng	Food secure	5	4	1	children present	male	64	White/Indian/Asian	Urban formal	MARRIED	Pension/rem	Tertiary/higher
12127	50885	77400508		Gauteng	At risk of hunger	4	4	0	no children	male	56	White/Indian/Asian	Urban formal	MARRIED	Pension/rem	Tertiary/higher
12132	51348	70400622	1661.359844	Gauteng	At risk of hunger	7	1	6	children present	female	40	African	Urban informal	NEVER MARRIED	Pension/rem	No schooling
12133	51290	70400622	1661.359844	Gauteng	Food secure	2	2	0	no children	male	34	African	Urban informal	NEVER MARRIED	Pension/rem	Secondary
12134	51346	70400622	1661.359844	Gauteng	At risk of hunger	1	1	0	no children	female	64		Urban informal	WIDOWED	Pension/rem	No schooling
12137	51314	70400622	1661.359844	Gauteng	Experience hunger	6	3	3	children present	male	55	African	Urban informal	MARRIED	Salaries/wages	Secondary
12140	51328	70400622	1661.359844	Gauteng	Experience hunger	2	2	0	no children	male	57	African	Urban informal	MARRIED	Sale of prs	No schooling
12141	51284	70400622	1661.359844	Gauteng	Food secure	4	2	2	children present	male	35	African	Urban informal	MARRIED	Salaries/wages	Secondary
12142	51329	70400622	1661.359844	Gauteng	Food secure	3	3	0	no children	male	40	African	Urban informal	NEVER MARRIED	No income	Secondary
12144	51332	70400622	1661.359844	Gauteng	Experience hunger	11	7	5	children present	female	63	African	Urban informal	WIDOWED	Pension/rem	No schooling
12145	51335	70400622	1661.359844	Gauteng	At risk of hunger	4	2	2	children present	female	23	African	Urban informal	LIVING TOGETHER/CIVIL UNION	No income	Secondary
12147	51282	70400622	1661.359844	Gauteng	At risk of hunger	4	2	2	children present	male	49	African	Urban informal	MARRIED		Primary
12148	51289	70400622	1661.359844	Gauteng	Experience hunger	4	2	2	children present	female	48	African	Urban informal	MARRIED	Salaries/wages	Primary
12149	51344	70400622	1661.359844	Gauteng	Experience hunger	6	3	3	children present	female	50	African	Urban informal	WIDOWED		No schooling
12151	50859	77400508	154.3144899	Gauteng	Food secure	5	2	3	children present	male	42	White/Indian/Asian	Urban formal	MARRIED	Salaries/wages	Secondary
12153	50864	77400508	154.3144899	Gauteng	At risk of hunger	3	2	1	children present	female	49	White/Indian/Asian	Urban formal	MARRIED	No income	No schooling
12154	51377	70200072	5080.879619	Gauteng	At risk of hunger	4	2	2	children present	male	55	African	Urban formal	MARRIED	Salaries/wages	Secondary
12155	51400	70200072	5080.879619	Gauteng	Food secure	5	3	2	children present	male	55	African	Urban formal	MARRIED		Secondary
12158	51378	70200072	5080.879619	Gauteng	Food secure	4	2	2	children present	male	39	African	Urban formal	MARRIED	Salaries/wages	Secondary
12160	51368	70200072	5080.879619	Gauteng	Food secure	6	5	1	children present	female	67	African	Urban formal	WIDOWED		No schooling
12163	51356	70200072	5080.879619	Gauteng	Food secure	7	6	1	children present	male	55	African	Urban formal	MARRIED	Salaries/wages	Tertiary/higher
12165	51352	70200072	5080.879619	Gauteng	At risk of hunger	5	3	2	children present	female	42	African	Urban formal	NEVER MARRIED	Salaries/wages	No schooling
12166	51381	70200072	5080.879619	Gauteng	Food secure	5	4	1	children present	female	56	African	Urban formal	MARRIED		No schooling
12168	51387	70200072	5080.879619	Gauteng	Food secure	6	5	1	children present	female	54	African	Urban formal	MARRIED	Salaries/wages	Secondary
12169	51398	70200072	5080.879619	Gauteng	Food secure	2	2	0	no children	female	64	African	Urban formal	SEPARATED/DIVORCED	Pension/rem	Primary
12171	51325	70200072	5080.879619	Gauteng	Food secure	6	3	3	children present	male	47	African	Urban formal	MARRIED	Salaries/wages	Secondary
12172	51397	70200072	5080.879619	Gauteng	At risk of hunger	4	1	3	children present	female	37	African	Urban formal	WIDOWED	Pension/rem	Secondary
12173	51363	70200072	5080.879619	Gauteng	Food secure	5	4	1	children present	male	50	African	Urban formal	MARRIED	Salaries/wages	Secondary
12174	51390	70200072	5080.879619	Gauteng	At risk of hunger	6	5	1	children present	female	64	African	Urban formal	MARRIED	Pension/rem	Secondary
12175	51383	70200072	5080.879619	Gauteng	At risk of hunger	1	1	0	no children	female	70	African	Urban formal	WIDOWED		No schooling
12176	51155	70401178	266.5432099	Gauteng	Food secure	4	2	2	children present	male	38	White/Indian/Asian	Urban formal	MARRIED	Salaries/wages	Tertiary/higher
12179	50832	70401178	266.5432099	Gauteng	Food secure	8	6	2	children present	male	92	White/Indian/Asian	Urban formal	MARRIED	Salaries/wages	Secondary
12181	51165	70401178	266.5432099	Gauteng	Food secure	5	2	3	children present	male	33	White/Indian/Asian	Urban formal	MARRIED	Salaries/wages	No schooling
12183	51298	70401178	266.5432099	Gauteng	Food secure	5	1	4	children present	female	32	White/Indian/Asian	Urban formal	MARRIED		Tertiary/higher
12184	51164	70401178	266.5432099	Gauteng	Food secure	5	2	3	children present	female	28	White/Indian/Asian	Urban formal	MARRIED		Secondary
12186	51172	70401178	266.5432099	Gauteng	Food secure	4	2	2	children present	male	35	White/Indian/Asian	Urban formal	MARRIED	Salaries/wages	No schooling
12189	51159	70401178	266.5432099	Gauteng	Food secure	6	4	2	children present	female	52	White/Indian/Asian	Urban formal	NEVER MARRIED	Salaries/wages	No schooling
12190	51308	70401178	266.5432099	Gauteng	Food secure	6	4	2	children present	male	63	White/Indian/Asian	Urban formal	MARRIED	Salaries/wages	No schooling
12191	51173	70401178	266.5432099	Gauteng	Food secure	5	5	0	no children	male	67	White/Indian/Asian	Urban formal	MARRIED	Salaries/wages	Tertiary/higher
12192	51297	70401178	266.5432099	Gauteng	Food secure	6	3	3	children present	male	40	White/Indian/Asian	Urban formal	MARRIED	Salaries/wages	Tertiary/higher
12197	54566	77300109	1265.797977	Gauteng	At risk of hunger	5	5	0	no children	male	37	African	Urban informal	MARRIED	Salaries/wages	Primary
12198	56977	77300109	1265.797977	Gauteng	At risk of hunger	9	4	5	children present	female	45	African	Urban informal	NEVER MARRIED		Secondary
12199	56956	77302573	146.5987654	Gauteng	At risk of hunger	7	4	3	children present	female	60	African	Urban formal	MARRIED	No income	No schooling
12200	62590	77302573	146.5987654	Gauteng	Food secure	7	3	4	children present	male	43	African	Urban formal	MARRIED	Salaries/wages	No schooling
12202	52014	17104178	1332.909091	Western Cape	Food secure	6	2	4	children present	male	39	Coloured	Urban formal	MARRIED	Salaries/wages	Secondary
12203	52080	17104178	1332.909091	Western Cape	Food secure	5	2	3	children present	male	41	Coloured	Urban formal	MARRIED		Secondary
12204	52083	17104178	1332.909091	Western Cape	At risk of hunger	4	2	2	children present	male	39	Coloured	Urban formal	NEVER MARRIED		Secondary
12205	52013	17104178	1332.909091	Western Cape	At risk of hunger	5	3	2	children present	female	42	Coloured	Urban formal	MARRIED	Salaries/wages	Secondary
12206	52015	17104178	1332.909091	Western Cape	Food secure	4	2	2	children present	female	33	Coloured	Urban formal	MARRIED	Salaries/wages	Secondary
12210	52091	17104178	1332.909091	Western Cape	Food secure	5	4	1	children present	male	51	Coloured	Urban formal	MARRIED	Salaries/wages	Primary
12211	52076	17104178	1332.909091	Western Cape	Food secure	4	3	1	children present	male	35	Coloured	Urban formal	MARRIED	Salaries/wages	Secondary
12212	52016	17104178	1332.909091	Western Cape	Food secure	5	3	2	children present	female	48	Coloured	Urban formal	NEVER MARRIED		Secondary
12214	52023	17104178	1332.909091	Western Cape	At risk of hunger	4	4	0	no children	male	54	Coloured	Urban formal	MARRIED		Secondary
12215	52088	17104178	1332.909091	Western Cape	At risk of hunger	5	4	1	children present	female	45	Coloured	Urban formal	NEVER MARRIED	No income	Secondary
12221	52084	17104178	1332.909091	Western Cape	At risk of hunger	3	2	1	children present	female	22	Coloured	Urban formal	NEVER MARRIED		Secondary
12223	73997	11800004	635.1428571	Western Cape	Food secure	2	2	0	no children	male	53	Coloured	Rural informal	MARRIED	Salaries/wages	No schooling
12227	52122	17102605	1221.833333	Western Cape	Food secure	3	2	1	children present	female	58	Coloured	Urban formal	SEPARATED/DIVORCED	Salaries/wages	Secondary
12228	52114	17102605	1221.833333	Western Cape	Food secure	3	3	0	no children	female	84	Coloured	Urban formal	WIDOWED	Pension/rem	Primary
12229	52112	17102605	1221.833333	Western Cape	Experience hunger	4	3	1	children present	male	61	Coloured	Urban formal	NEVER MARRIED	No income	Primary
12230	52133	17102605	1221.833333	Western Cape	Food secure	2	1	1	children present	female	40	Coloured	Urban formal	NEVER MARRIED	Salaries/wages	Tertiary/higher
12232	52117	17102605	1221.833333	Western Cape	Food secure	2	2	0	no children	male	62	Coloured	Urban formal	NEVER MARRIED	Pension/rem	Secondary
12234	52127	17102605	1221.833333	Western Cape	Food secure	7	4	3	children present	male	51	Coloured	Urban formal	MARRIED	Salaries/wages	Secondary
12239	52126	17102605	1221.833333	Western Cape	Food secure	5	3	2	children present	female	40	Coloured	Urban formal	MARRIED		Secondary
12242	52119	17102605	1221.833333	Western Cape	Food secure	4	3	1	children present	female	63	Coloured	Urban formal	MARRIED		Primary
12244	52125	17102605	1221.833333	Western Cape	Food secure	5	3	2	children present	male	42	Coloured	Urban formal	MARRIED	Salaries/wages	Secondary
12245	52139	17102605	1221.833333	Western Cape	Food secure	6	4	1	children present	male	58	Coloured	Urban formal	MARRIED	Salaries/wages	Secondary
12250	75724	11100107	666.4545455	Western Cape	Food secure	5	3	2	children present	male	56	Coloured	Urban formal	MARRIED		Secondary
12255	51772	17101102	77.4	Western Cape	Experience hunger	5	3	2	children present	female	45	Coloured	Urban formal	MARRIED		No schooling
12256	51836	17101102	77.4	Western Cape	At risk of hunger	3	2	1	children present	male	45	African	Urban formal	MARRIED	No income	Primary
12260	51829	17101102	77.4	Western Cape	At risk of hunger	6	3	2	children present	female	59	Coloured	Urban formal	MARRIED		Primary
12261	51832	17101102	77.4	Western Cape	At risk of hunger	4	2	2	children present	female	30	Coloured	Urban formal	LIVING TOGETHER/CIVIL UNION		Primary
12263	51828	17101102	77.4	Western Cape	At risk of hunger	3	2	1	children present	male	45	Coloured	Urban formal	LIVING TOGETHER/CIVIL UNION	Salaries/wages	Secondary
12264	51840	17101102	77.4	Western Cape	At risk of hunger	4	2	2	children present	male	52	White/Indian/Asian	Urban formal	MARRIED	Salaries/wages	Tertiary/higher
12267	51860	17101102	77.4	Western Cape	At risk of hunger	2	2	0	no children	female	34	Coloured	Urban formal	SEPARATED/DIVORCED		Primary
12268	52101	17101102	77.4	Western Cape	At risk of hunger	5	2	3	children present	male	35	Coloured	Urban formal	MARRIED	Salaries/wages	Primary
12269	51781	17101102	77.4	Western Cape	At risk of hunger	2	2	0	no children	male	38	African	Urban formal	MARRIED		Primary
12270	51833	17101102	77.4	Western Cape	Experience hunger	7	3	4	children present	male	64	Coloured	Urban formal	MARRIED		Secondary
12273	52173	17100388	1629.111111	Western Cape	Food secure	3	3	0	no children	male	47	Coloured	Urban formal	MARRIED	Salaries/wages	Tertiary/higher
12275	52171	17100388	1629.111111	Western Cape	Food secure	2	2	0	no children	female	71	Coloured	Urban formal	MARRIED	Pension/rem	Primary
12282	52188	17100388	1629.111111	Western Cape	At risk of hunger	6	3	3	children present	male	53	Coloured	Urban formal	MARRIED	Salaries/wages	Tertiary/higher
12284	52175	17100388	1629.111111	Western Cape	Food secure	5	3	2	children present	female	49	Coloured	Urban formal	MARRIED	No income	Secondary
12290	52162	17100388	1629.111111	Western Cape	At risk of hunger	4	4	0	no children	female	63	Coloured	Urban formal	WIDOWED	Salaries/wages	Secondary
12291	52174	17100388	1629.111111	Western Cape	Food secure	3	3	0	no children	male	57	Coloured	Urban formal	MARRIED	Salaries/wages	Tertiary/higher
12292	52164	17100388	1629.111111	Western Cape	Food secure	5	3	2	children present	female	55	Coloured	Urban formal	MARRIED	No income	Secondary
12293	52160	17100388	1629.111111	Western Cape	Food secure	4	2	2	children present	male	42	Coloured	Urban formal	MARRIED	Salaries/wages	Secondary
12295	75717	11100107	666.4545455	Western Cape	Food secure	3	3	0	no children	female	75	Coloured	Urban formal	MARRIED	Pension/rem	Primary
12296	74450	11100107	666.4545455	Western Cape	Food secure	4	3	1	children present	male	60	Coloured	Urban formal	MARRIED	Pension/rem	Secondary
12297	75744	11100107	666.4545455	Western Cape	At risk of hunger	2	2	0	no children	male	57	Coloured	Urban formal	MARRIED	Salaries/wages	No schooling
12298	75697	11100107	666.4545455	Western Cape	Experience hunger	4	3	1	children present	female	52	Coloured	Urban formal	WIDOWED	Salaries/wages	Secondary
12300	57660	31800017	537.6	Northern Cape	Food secure	3	2	1	children present	male	35	White/Indian/Asian	Rural formal	MARRIED	Salaries/wages	Secondary
12301	51670	17101924	1166.03125	Western Cape	At risk of hunger	4	2	2	children present	male	31	African	Urban informal	LIVING TOGETHER/CIVIL UNION	Salaries/wages	Secondary
12303	51662	17101924	1166.03125	Western Cape	At risk of hunger	4	2	2	children present	male	35	African	Urban informal	MARRIED	No income	Primary
12307	51620	17101924	1166.03125	Western Cape	At risk of hunger	2	1	1	children present	male	35	African	Urban informal	MARRIED	No income	Secondary
12308	51638	17101924	1166.03125	Western Cape	Food secure	3	2	1	children present	male	36	African	Urban informal	MARRIED	Salaries/wages	Secondary
12309	51639	17101924	1166.03125	Western Cape	Experience hunger	3	2	1	children present	male	37	African	Urban informal	LIVING TOGETHER/CIVIL UNION	Salaries/wages	Secondary
12310	51640	17101924	1166.03125	Western Cape	Experience hunger	4	3	1	children present	male	36	African	Urban informal	LIVING TOGETHER/CIVIL UNION	Salaries/wages	Secondary
12311	51624	17101924	1166.03125	Western Cape	Experience hunger	6	2	4	children present	male	38	African	Urban informal	MARRIED	Salaries/wages	Secondary
12312	51656	17101924	1166.03125	Western Cape	Experience hunger	4	2	2	children present	female	38	African	Urban informal	NEVER MARRIED	Salaries/wages	Secondary
12314	51651	17101924	1166.03125	Western Cape	Experience hunger	2	1	1	children present	female	37	African	Urban informal	MARRIED	Salaries/wages	Secondary
12315	51621	17101924	1166.03125	Western Cape	Food secure	2	1	1	children present	male	29	African	Urban informal	NEVER MARRIED		Secondary
12316	51649	17101924	1166.03125	Western Cape	Experience hunger	5	2	3	children present	male	33	African	Urban informal	LIVING TOGETHER/CIVIL UNION	Salaries/wages	Secondary
12317	51660	17101924	1166.03125	Western Cape	Experience hunger	1	1	0	no children	male	47	African	Urban informal	MARRIED	Salaries/wages	No schooling
12320	51671	17101924	1166.03125	Western Cape	Experience hunger	2	1	1	children present	female	36	African	Urban informal	WIDOWED	Pension/rem	Secondary
12345	75692	11100107	666.4545455	Western Cape	Food secure	5	3	2	children present	female	61	Coloured	Urban formal	WIDOWED		Secondary
12346	75729	11100107	666.4545455	Western Cape	Food secure	4	2	2	children present	female	42	Coloured	Urban formal	WIDOWED		No schooling
12347	74427	11100107	666.4545455	Western Cape	Food secure	7	5	2	children present	male	42	Coloured	Urban formal	MARRIED	Salaries/wages	Primary
12348	75725	11100107	666.4545455	Western Cape	Food secure	3	2	1	children present	female	50	Coloured	Urban formal	MARRIED		Secondary
12349	75707	11100107	666.4545455	Western Cape	Food secure	9	4	5	children present	female	34	Coloured	Urban formal	LIVING TOGETHER/CIVIL UNION	Pension/rem	Secondary
12350	75716	11100107	666.4545455	Western Cape	Food secure	11	7	4	children present	female	62	Coloured	Urban formal	MARRIED		Primary
12351	51725	17102308	916.375	Western Cape	Food secure	9	5	4	children present	female	66	Coloured	Urban formal	NEVER MARRIED	Pension/rem	Primary
12352	51700	17102308	916.375	Western Cape	At risk of hunger	5	3	2	children present	male	31	Coloured	Urban formal	MARRIED	Pension/rem	Secondary
12353	51705	17102308	916.375	Western Cape	At risk of hunger	3	1	2	children present	female	34	Coloured	Urban formal	NEVER MARRIED	No income	Secondary
12354	51694	17102308	916.375	Western Cape	Experience hunger	3	1	2	children present	female	30	Coloured	Urban formal	NEVER MARRIED	No income	Secondary
12356	51708	17102308	916.375	Western Cape	Experience hunger	3	1	2	children present	female	53	Coloured	Urban formal	NEVER MARRIED	No income	Primary
12358	51718	17102308	916.375	Western Cape	At risk of hunger	7	5	2	children present	male	62	Coloured	Urban formal	WIDOWED	Pension/rem	Primary
12359	51713	17102308	916.375	Western Cape	At risk of hunger	6	4	2	children present	male	48	Coloured	Urban formal	MARRIED	No income	Primary
12360	51692	17102308	916.375	Western Cape	Food secure	5	2	3	children present	female	40	Coloured	Urban formal	MARRIED	No income	Secondary
12361	51681	17102308	916.375	Western Cape	Food secure	3	2	1	children present	female	38	African	Urban formal	LIVING TOGETHER/CIVIL UNION	No income	Secondary
12362	51679	17102308	916.375	Western Cape	At risk of hunger	2	2	0	no children	female	62	Coloured	Urban formal	SEPARATED/DIVORCED	Pension/rem	Secondary
12364	51728	17102308	916.375	Western Cape	Food secure	7	4	3	children present	male	50	Coloured	Urban formal	MARRIED	Salaries/wages	Secondary
12366	51730	17102308	916.375	Western Cape	Food secure	3	2	1	children present	female	43	Coloured	Urban formal	NEVER MARRIED	Salaries/wages	Secondary
12367	51721	17102308	916.375	Western Cape	At risk of hunger	12	6	6	children present	female	51	Coloured	Urban formal	WIDOWED	Salaries/wages	Secondary
12369	51715	17102308	916.375	Western Cape	Food secure	4	4	0	no children	female	57	Coloured	Urban formal	WIDOWED	Pension/rem	Primary
12374	51949	12400042	7818.458333	Western Cape	Food secure	2	2	0	no children	female	33	African		NEVER MARRIED	Salaries/wages	Secondary
12375	51953	12400042	7818.458333	Western Cape	At risk of hunger	3	3	0	no children	male	51	African	Urban formal	WIDOWED	No income	No schooling
12377	51935	12400042	7818.458333	Western Cape	Experience hunger	5	3	2	children present	female	57	African	Urban formal	NEVER MARRIED	Pension/rem	Primary
12378	51610	12400042	7818.458333	Western Cape	Food secure	5	3	2	children present	female	52	African	Urban formal	NEVER MARRIED	No income	Secondary
12381	51967	12400042	7818.458333	Western Cape	Food secure	2	2	0	no children	male	60	African	Urban formal	WIDOWED	Pension/rem	Primary
12382	51966	12400042	7818.458333	Western Cape	At risk of hunger	2	2	0	no children	female	45	African	Urban formal	SEPARATED/DIVORCED	Pension/rem	Secondary
12384	51950	12400042	7818.458333	Western Cape	At risk of hunger	3	2	1	children present	female	54	African	Urban formal	MARRIED	Pension/rem	Secondary
12385	51957	12400042	7818.458333	Western Cape	Experience hunger	3	2	1	children present	male	60	African	Urban formal	MARRIED	Pension/rem	No schooling
12386	51960	12400042	7818.458333	Western Cape	At risk of hunger	6	4	2	children present	male	32	African	Urban formal	MARRIED	No income	Secondary
12387	51951	12400042	7818.458333	Western Cape	At risk of hunger	5	4	1	children present	female	65	African	Urban formal	MARRIED	Pension/rem	No schooling
12392	51602	12400042	7818.458333	Western Cape	Experience hunger	5	3	2	children present	male	50	African	Urban formal	MARRIED	Salaries/wages	Secondary
12395	75694	11100107	666.4545455	Western Cape	Food secure	5	3	2	children present	male	44	Coloured	Urban formal	MARRIED	Salaries/wages	Secondary
12396	75703	11100107	666.4545455	Western Cape	Food secure	4	2	2	children present	male	36	Coloured	Urban formal	MARRIED	Salaries/wages	Secondary
12397	75706	11100107	666.4545455	Western Cape	Food secure	7	3	4	children present	male	30	Coloured	Urban formal	LIVING TOGETHER/CIVIL UNION	Salaries/wages	Secondary
12398	75741	11100107	666.4545455	Western Cape	Food secure	7	4	3	children present	female	70	Coloured	Urban formal	NEVER MARRIED	Pension/rem	Primary
12399	73981	11700132	698.1904762	Western Cape	Food secure	7	4	3	children present	male	41	Coloured	Urban formal	MARRIED	Salaries/wages	Tertiary/higher
12400	70290	11700132	698.1904762	Western Cape	At risk of hunger	4	3	1	children present	female	61	Coloured	Urban formal	WIDOWED	Pension/rem	No schooling
12403	52668	27500689	2436.564103		At risk of hunger	1	1	0	no children	female	55	White/Indian/Asian		SEPARATED/DIVORCED	No income	Secondary
12407	52654	27500387	1218.282051	Eastern Cape	At risk of hunger	6	3	3	children present	male	55	White/Indian/Asian	Urban formal	MARRIED	Salaries/wages	Secondary
12409	52895	27500387	1218.282051	Eastern Cape	Food secure	2	2	0	no children	male	43	African	Urban formal	MARRIED	Salaries/wages	Secondary
12420	52656	27500387	1218.282051	Eastern Cape	Food secure	4	4	0	no children	male	46	White/Indian/Asian	Urban formal	MARRIED	No income	Secondary
12423	52748	27500151	1219.520833	Eastern Cape	Food secure	2	2	0	no children	male	26	White/Indian/Asian	Rural informal	MARRIED	Salaries/wages	No schooling
12438	52675	27500387	1218.282051	Eastern Cape	Food secure	2	2	0	no children	male	85	White/Indian/Asian	Urban formal	MARRIED		Primary
12451	52915	22100244	3920.278075	Eastern Cape	At risk of hunger	1	1	0	no children	female	32	African	Urban formal	NEVER MARRIED	Salaries/wages	Secondary
12452	52919	22100349	1180.328889	Eastern Cape	Experience hunger	3	3	0	no children	female	49	African	Urban informal	WIDOWED	No income	Secondary
12453	52608	21400394	7187.176471		Food secure	1	1	0	no children	female	30	African		NEVER MARRIED	No income	Tertiary/higher
12454	52623	22100349	1180.328889	Eastern Cape	Food secure	6	2	4	children present	female	46	African	Urban informal	NEVER MARRIED	No income	Secondary
12455	52607	22100349	1180.328889	Eastern Cape	Experience hunger	2	1	1	children present	female	42	African	Urban informal	SEPARATED/DIVORCED	No income	Secondary
12456	52996	22100244	3920.278075	Eastern Cape	Experience hunger	5	4	1	children present	male	68	African	Urban formal	MARRIED		Primary
12457	52617	22100349	1180.328889	Eastern Cape	Experience hunger	4	1	3	children present	female	38	African	Urban informal	NEVER MARRIED	Salaries/wages	Secondary
12459	52625	22100349	1180.328889	Eastern Cape	At risk of hunger	3	2	1	children present	male	36	African	Urban informal	LIVING TOGETHER/CIVIL UNION	Salaries/wages	Secondary
12460	52902	22100349	1180.328889	Eastern Cape	At risk of hunger	3	1	2	children present	female	50	African	Urban informal	NEVER MARRIED	Pension/rem	Primary
12461	52611	22100349	1180.328889	Eastern Cape	Food secure	1	1	0	no children	male	24	African	Urban informal	NEVER MARRIED		Secondary
12462	52613	22100349	1180.328889	Eastern Cape	At risk of hunger	3	1	2	children present	female	38	African	Urban informal	NEVER MARRIED		Primary
12472	52644	21400394	7187.176471	Eastern Cape	At risk of hunger	2	2	0	no children	female	59	White/Indian/Asian	Urban formal	WIDOWED	No income	Tertiary/higher
12473	52645	21400394	7187.176471		Food secure	1	1	0	no children	female	25	African		NEVER MARRIED		Secondary
12477	52640	21400335	3187.868421	Eastern Cape	At risk of hunger	3	3	0	no children	female	45	African	Rural formal	MARRIED	Salaries/wages	Primary
12480	52638	21400394	7187.176471	Eastern Cape	Food secure	1	1	0	no children	female	53	African	Urban formal	MARRIED	Salaries/wages	Tertiary/higher
12482	52637	21400335	3187.868421	Eastern Cape	At risk of hunger	1	1	0	no children	female	61	African	Rural formal	NEVER MARRIED	Pension/rem	Primary
12485	52647	21400335	3187.868421	Eastern Cape	At risk of hunger	2	2	0	no children	male	44	African	Rural formal	LIVING TOGETHER/CIVIL UNION	No income	Secondary
12494	72807	21400335	3187.868421	Eastern Cape	At risk of hunger	1	1	0	no children	female	65	African	Rural formal	SEPARATED/DIVORCED	Pension/rem	No schooling
12495	72810	21400335	3187.868421	Eastern Cape	At risk of hunger	5	2	3	children present	male	48	African	Rural informal	MARRIED	Sale of prs	Secondary
12497	52634	21400335	3187.868421	Eastern Cape	At risk of hunger	1	1	0	no children	female	64	African	Rural formal	SEPARATED/DIVORCED	Pension/rem	Secondary
12500	72816	21400335	3187.868421	Eastern Cape	Experience hunger	5	2	3	children present	male	20	African	Rural informal	NEVER MARRIED	No income	Tertiary/higher
12501	68657	23500715	2550.294737	Eastern Cape	Experience hunger	1	1	0	no children	male	51	African	Rural formal	NEVER MARRIED	No income	Primary
12502	72994	23500715	2550.294737	Eastern Cape	At risk of hunger	4	3	1	children present	female	25	African	Rural informal	NEVER MARRIED	Pension/rem	Secondary
12503	68672	23500715	2550.294737	Eastern Cape	Experience hunger	4	2	2	children present	male	36	African	Rural informal	NEVER MARRIED	No income	Secondary
12506	72956	22200181	3477.674641	Eastern Cape	At risk of hunger	3	2	1	children present	female	71	African	Rural informal	WIDOWED	Pension/rem	No schooling
12513	72995	23500715	2550.294737	Eastern Cape	Food secure	1	1	0	no children	male	24	African	Rural formal	NEVER MARRIED	No income	Tertiary/higher
12515	68640	22200773	2390.901316	Eastern Cape	At risk of hunger	6	3	3	children present	female	79	African	Rural informal	WIDOWED	Pension/rem	No schooling
12516	68679	22200773	2390.901316	Eastern Cape	At risk of hunger	1	1	0	no children	male	75	African	Rural formal	MARRIED	Pension/rem	Primary
12517	72939	22200773	2390.901316	Eastern Cape	At risk of hunger	5	1	4	children present	female	34	African	Rural informal	NEVER MARRIED	No income	Primary
12519	72781	22500131	885.2466667	Eastern Cape	Food secure	2	1	1	children present	male	21	African	Urban informal	NEVER MARRIED	No income	Secondary
12520	79482	22500131	885.2466667	Eastern Cape	Experience hunger	6	2	4	children present	female	39	African	Urban informal	MARRIED	Pension/rem	Secondary
12521	68646	22500131	885.2466667	Eastern Cape	At risk of hunger	2	1	1	children present	male	37	African	Urban informal	NEVER MARRIED	Salaries/wages	Primary
12522	72784	22500131	885.2466667	Eastern Cape	Food secure	1	1	0	no children	male	24	African	Urban informal	NEVER MARRIED	No income	Secondary
12523	72938	22500131	885.2466667	Eastern Cape	At risk of hunger	1	1	0	no children	male	28	African	Urban informal	NEVER MARRIED	No income	Primary
12524	72823	22500131	885.2466667	Eastern Cape	Experience hunger	2	2	0	no children	female	80	African	Urban informal	MARRIED	Pension/rem	No schooling
12527	76615	22200181	3477.674641	Eastern Cape	Experience hunger	4	3	1	children present	female	75	African	Rural informal	MARRIED	Pension/rem	Primary
12529	68669	22200181	3477.674641	Eastern Cape	Experience hunger	3	1	2	children present	female	43	African	Rural informal	SEPARATED/DIVORCED	Pension/rem	Primary
12532	76623	22200181	3477.674641	Eastern Cape	At risk of hunger	2	2	0	no children	female	65	African	Rural formal	MARRIED	Pension/rem	No schooling
12533	72998	22200181	3477.674641		Food secure	2	2	0	no children	female	63	African		WIDOWED	Pension/rem	Secondary
12538	72776	22200773	2390.901316	Eastern Cape	At risk of hunger	1	1	0	no children	female	87	African	Rural formal	MARRIED	Pension/rem	No schooling
12540	72794	22200773	2390.901316	Eastern Cape	Food secure	3	2	1	children present	male	67	African	Rural informal	MARRIED	Pension/rem	Primary
12541	72800	22200773	2390.901316	Eastern Cape	At risk of hunger	2	2	0	no children	male	82	African	Rural formal	WIDOWED	Pension/rem	Secondary
12542	72935	22200773	2390.901316	Eastern Cape	Experience hunger	2	1	1	children present	female	84	African	Rural informal	WIDOWED	Pension/rem	Primary
12543	68638	22200773	2390.901316	Eastern Cape	Experience hunger	3	1	2	children present	female	72	African	Rural informal	NEVER MARRIED	Pension/rem	No schooling
12544	72797	22200773	2390.901316	Eastern Cape	Experience hunger	6	1	5	children present	male	39	African	Rural informal	MARRIED	Pension/rem	Primary
12545	72787	22200773	2390.901316	Eastern Cape	Experience hunger	2	1	1	children present	female	77	White/Indian/Asian	Rural informal	MARRIED	Pension/rem	Primary
12552	77914	27501101	2695.191176	Eastern Cape	At risk of hunger	4	4	0	no children	female	75	African	Urban formal	WIDOWED	Pension/rem	Secondary
12553	77918	27501101	2695.191176	Eastern Cape	Food secure	6	5	1	children present	female	57	African	Urban formal	WIDOWED	Pension/rem	Primary
12554	77905	27501101	2695.191176	Eastern Cape	At risk of hunger	1	1	0	no children	female	58	African	Urban formal	NEVER MARRIED	Pension/rem	Primary
12556	77991	27501101	2695.191176	Eastern Cape	Experience hunger	2	1	1	children present	female	29	African	Urban formal	LIVING TOGETHER/CIVIL UNION	No income	Secondary
12561	77920	27501101	2695.191176	Eastern Cape	At risk of hunger	2	2	0	no children	male	48	African	Urban formal	NEVER MARRIED	No income	Secondary
12562	77101	27501101	2695.191176	Eastern Cape	Food secure	4	2	2	children present	female	63	African	Urban formal		Sale of prs	Secondary
12566	77875	27500457	890.1269841		Food secure	2	2	0	no children	female	65	Coloured		WIDOWED	Pension/rem	Secondary
12567	77840	27500457	890.1269841	Eastern Cape	Food secure	2	1	1	children present	female	63	Coloured	Urban formal	WIDOWED	Sale of prs	Secondary
12571	77926	27500457	890.1269841	Eastern Cape	Food secure	3	2	1	children present	female	70	Coloured	Urban formal	WIDOWED	Pension/rem	Primary
12577	77844	27500457	890.1269841	Eastern Cape	At risk of hunger	10	4	6	children present	male	69	Coloured	Urban formal	MARRIED	Pension/rem	Secondary
12579	77936	27500457	890.1269841	Eastern Cape	At risk of hunger	8	4	4	children present	male	74	Coloured	Urban formal		Pension/rem	No schooling
12583	77860	27500457	890.1269841	Eastern Cape	Food secure	2	2	0	no children	male	74	Coloured	Urban formal	MARRIED	Pension/rem	Primary
12588	69508	20500013	471.2436975	Eastern Cape	Food secure	5	2	3	children present	male	49	Coloured	Urban formal	MARRIED	Salaries/wages	Primary
12602	53230	32100283	378.4195804	Northern Cape	Experience hunger	7	4	3	children present	female	61	Coloured	Urban formal	WIDOWED	Pension/rem	Secondary
12603	53240	32100283	378.4195804	Northern Cape	At risk of hunger	10	5	5	children present	male	77	African	Urban formal	MARRIED	Pension/rem	Primary
12606	53227	32100283	378.4195804	Northern Cape	At risk of hunger	5	4	1	children present	female	60	African	Urban formal	MARRIED	Salaries/wages	Primary
12608	53223	32100283	378.4195804	Northern Cape	At risk of hunger	5	3	2	children present	male	60	Coloured	Urban formal	MARRIED	Pension/rem	No schooling
12609	53237	32100283	378.4195804	Northern Cape	At risk of hunger	8	4	3	children present	male	48	Coloured	Urban formal	MARRIED	Sale of prs	Tertiary/higher
12611	53220	32100283	378.4195804	Northern Cape	Food secure	6	2	4	children present	male	33	Coloured	Urban formal	MARRIED	Salaries/wages	Secondary
12614	53218	32100283	378.4195804	Northern Cape	Food secure	3	2	1	children present	male	50	Coloured	Urban formal	MARRIED	No income	Secondary
12617	53222	32100283	378.4195804	Northern Cape	At risk of hunger	1	1	0	no children	female	49	African	Urban formal	SEPARATED/DIVORCED	Salaries/wages	Secondary
12621	53057	32100179	440.8571429	Northern Cape	At risk of hunger	3	2	1	children present	female	49	African	Urban formal	WIDOWED	Sale of prs	Secondary
12622	53063	32100179	440.8571429	Northern Cape	At risk of hunger	6	5	1	children present	male	73	African	Urban formal	MARRIED	Pension/rem	Primary
12624	53105	32100179	440.8571429	Northern Cape	At risk of hunger	3	2	1	children present	female	70	African	Urban formal	WIDOWED	Pension/rem	Secondary
12625	53102	32100179	440.8571429	Northern Cape	At risk of hunger	8	2	6	children present	male	49	African	Urban formal	MARRIED	No income	Secondary
12626	53069	32100179	440.8571429	Northern Cape	At risk of hunger	2	2	0	no children	male	53	African	Urban formal	MARRIED	No income	Secondary
12627	53065	32100179	440.8571429	Gauteng	At risk of hunger	8	3	5	children present	male	50	African	Urban formal	MARRIED	Pension/rem	Secondary
12628	53056	32100179	440.8571429	Northern Cape	At risk of hunger	8	5	3	children present	female	30	African	Urban formal	NEVER MARRIED	Salaries/wages	Tertiary/higher
12632	53115	32100179	440.8571429	Northern Cape	Experience hunger	2	1	1	children present	female	47	African	Urban formal	MARRIED	No income	Primary
12633	53055	32100179	440.8571429	Northern Cape	At risk of hunger	1	1	0	no children	female	43	African	Urban formal	NEVER MARRIED	Pension/rem	Secondary
12637	53059	32100179	440.8571429	Northern Cape	At risk of hunger	4	2	2	children present	female	84	African	Urban formal	WIDOWED	Pension/rem	Primary
12638	53101	32100179	440.8571429	Northern Cape	Experience hunger	6	1	3	children present	female	57	African	Urban formal	NEVER MARRIED	Pension/rem	No schooling
12639	53061	32100179	440.8571429	Northern Cape	Food secure	3	2	1	children present	female	48	African	Urban formal	LIVING TOGETHER/CIVIL UNION	Salaries/wages	Secondary
12640	53052	32100179	440.8571429	Northern Cape	Experience hunger	4	2	2	children present	female	84	African	Urban formal	WIDOWED	Pension/rem	No schooling
12641	53106	32100179	440.8571429	Northern Cape	Food secure	2	2	0	no children	male	36	African	Urban formal	NEVER MARRIED	Salaries/wages	Secondary
12643	59189	62100205	2727.173333	Northern Cape	Experience hunger	1	1	0	no children	female	89	African	Rural formal	NEVER MARRIED	Pension/rem	No schooling
12646	59006	62100205	2727.173333	Northern Cape	Experience hunger	7	5	2	children present	female	49	African	Rural informal	NEVER MARRIED	No income	Primary
12651	58619	31300021	273.3030303	Northern Cape	Food secure	6	2	4	children present	female	61	Coloured	Urban formal	NEVER MARRIED	Salaries/wages	Secondary
12652	58617	31300021	273.3030303	Northern Cape	Food secure	9	3	5	children present	female	74	Coloured	Urban formal	WIDOWED	Pension/rem	Primary
12653	58516	31300021	273.3030303	Northern Cape	Food secure	4	3	1	children present	male	50	African	Urban formal	MARRIED	Salaries/wages	No schooling
12654	58613	31300021	273.3030303	Northern Cape	Food secure	3	2	1	children present	female	63	Coloured	Urban formal	WIDOWED	Pension/rem	Secondary
12655	58502	31300021	273.3030303	Northern Cape	Food secure	7	5	2	children present	male	46	Coloured	Urban formal	MARRIED	Salaries/wages	Secondary
12656	58632	31300021	273.3030303	Northern Cape	Food secure	8	3	5	children present	male	56	Coloured	Urban formal	MARRIED	Salaries/wages	Secondary
12657	58501	31300021	273.3030303	Northern Cape	Food secure	7	4	3	children present	male	52	Coloured	Urban formal	MARRIED	Pension/rem	No schooling
12658	58641	31300021	273.3030303	Northern Cape	Food secure	4	2	2	children present	female	37	Coloured	Urban formal	NEVER MARRIED	Pension/rem	Secondary
12659	58509	31300021	273.3030303	Northern Cape	Food secure	2	1	1	children present	female	74	Coloured	Urban formal	WIDOWED	Pension/rem	Primary
12660	58614	31300021	273.3030303	Northern Cape	Food secure	3	2	1	children present	female	56	Coloured	Urban formal	WIDOWED	Pension/rem	Primary
12662	58505	31300021	273.3030303	Northern Cape	Food secure	4	2	2	children present	male	32	Coloured	Urban formal	MARRIED	Salaries/wages	Secondary
12663	58615	31300021	273.3030303	Northern Cape	Food secure	2	2	0	no children	female		Coloured	Urban formal	WIDOWED	Pension/rem	No schooling
12664	58644	31300021	273.3030303	Northern Cape	Food secure	4	4	0	no children	male	61	Coloured	Urban formal	MARRIED	Pension/rem	Secondary
12665	58650	31300021	273.3030303	Northern Cape	Food secure	3	1	2	children present	female	34	Coloured	Urban formal	WIDOWED	Salaries/wages	Secondary
12666	58626	31300021	273.3030303	Northern Cape	Food secure	4	1	3	children present	female	33	Coloured	Urban formal	NEVER MARRIED	Salaries/wages	Secondary
12669	58628	31300021	273.3030303	Northern Cape	Food secure	5	3	2	children present	female	51	Coloured	Urban formal	WIDOWED	Salaries/wages	No schooling
12673	58527	31000017	537.6		Food secure	2	2	0	no children	male	49	White/Indian/Asian		MARRIED	Salaries/wages	Tertiary/higher
12674	58529	31000017	537.6	Northern Cape	Food secure	2	2	0	no children	male	50	White/Indian/Asian	Rural informal	MARRIED	Salaries/wages	Secondary
12676	58558	31000017	537.6	Northern Cape	Food secure	4	2	2	children present	male	30	Coloured	Rural formal	MARRIED	Salaries/wages	Secondary
12680	58556	31000017	537.6	Northern Cape	Food secure	5	5	0	no children	female	40	Coloured	Rural informal	NEVER MARRIED	Salaries/wages	Primary
12681	58532	31000017	537.6	Northern Cape	Food secure	4	2	2	children present	male	29	White/Indian/Asian	Rural formal	MARRIED	Salaries/wages	Secondary
12682	58560	31000017	537.6	Northern Cape	At risk of hunger	5	3	2	children present	male	41	Coloured	Rural formal	LIVING TOGETHER/CIVIL UNION	Salaries/wages	Primary
12687	58531	31000017	537.6	Northern Cape	Food secure	2	2	0	no children	female	74	Coloured	Rural informal	SEPARATED/DIVORCED	Pension/rem	No schooling
12688	58534	31000017	537.6	Northern Cape	Food secure	6	3	3	children present	male	23	Coloured	Rural formal	LIVING TOGETHER/CIVIL UNION	Salaries/wages	Primary
12689	56154	31000017	537.6	Northern Cape	Food secure	2	2	0	no children	female	67	White/Indian/Asian	Rural informal	WIDOWED	Pension/rem	Secondary
12690	58554	31000017	537.6	Northern Cape	Food secure	2	2	0	no children	male	57	White/Indian/Asian	Rural informal	MARRIED	Salaries/wages	Tertiary/higher
12705	53578	41500140	742.4705882	Free State	Food secure	4	2	2	children present	male	43	African	Rural informal	MARRIED	Salaries/wages	Secondary
12706	53559	41500140	742.4705882	Free State	Experience hunger	2	3	1	children present	female	39	African	Rural informal	NEVER MARRIED	No income	Secondary
12708	53558	41500140	742.4705882	Free State	Food secure	4	3	1	children present	male	44	African	Rural informal	MARRIED	Salaries/wages	No schooling
12709	53557	41500140	742.4705882	Free State	Food secure	2	1	1	children present	female	34	African	Rural informal	MARRIED	Sale of prs	Secondary
12711	61305	41500512	742.4705882	Free State	Food secure	6	2	4	children present	male	53	African	Rural informal	MARRIED	Sale of prs	No schooling
12712	53461	41500512	742.4705882	Free State	Food secure	4	2	2	children present	male	38	African	Rural informal	MARRIED	Salaries/wages	Secondary
12713	53402	41500512	742.4705882	Free State	At risk of hunger	3	1	2	children present	female	49	African	Rural informal	MARRIED	Sale of prs	Secondary
12715	53570	41500140	742.4705882	Free State	Experience hunger	4	2	2	children present	male	36	African	Rural informal	LIVING TOGETHER/CIVIL UNION	No income	Secondary
12716	53563	41500140	742.4705882	Free State	Experience hunger	3	3	2	children present	female	49	African	Rural informal	WIDOWED	No income	Secondary
12719	53566	41500140	742.4705882	Free State	Food secure	2	1	1	children present	female	46	African	Rural informal	SEPARATED/DIVORCED	Sale of prs	Secondary
12722	53551	41500140	742.4705882	Free State	Experience hunger	6	6	0	no children	female	75	African	Rural formal	WIDOWED	Pension/rem	Secondary
12723	53565	41500140	742.4705882	Free State	Experience hunger	5	3	3	children present	female	52	African	Rural informal	MARRIED	Salaries/wages	Secondary
12724	53584	41500140	742.4705882	Free State	Experience hunger	4	2	2	children present	female	45	African	Rural informal	WIDOWED	Salaries/wages	Secondary
12728	53599	41500140	742.4705882	Free State	At risk of hunger	4	3	2	children present	female	45	African	Rural informal	MARRIED	No income	No schooling
12730	53600	41500140	742.4705882	Free State	Experience hunger	5	1	4	children present	female	40	African	Rural informal	WIDOWED	Pension/rem	Secondary
12734	53501	41500034	841.4666667	Free State	Experience hunger	9	5	5	children present	male	61	African	Rural informal	MARRIED	Pension/rem	Primary
12735	53458	41500034	841.4666667	Free State	Experience hunger	5	1	4	children present	female	57	African	Rural informal	LIVING TOGETHER/CIVIL UNION	Pension/rem	No schooling
12736	53548	41500168	742.4705882	Free State	At risk of hunger	6	2	4	children present	male	35	African	Rural informal	LIVING TOGETHER/CIVIL UNION	No income	No schooling
12738	53549	41500168	742.4705882	Free State	At risk of hunger	1	1	0	no children	female	65	African	Rural formal	WIDOWED	Pension/rem	Primary
12741	61403	41500512	742.4705882	Free State	Food secure	2	1	1	children present	male	27	African	Rural informal	NEVER MARRIED	Salaries/wages	Secondary
12743	61302	41500512	742.4705882	Free State	Experience hunger	6	4	2	children present	female	40	African	Rural informal	NEVER MARRIED	Salaries/wages	Secondary
12748	53463	41500512	742.4705882	Free State	Experience hunger	5	2	3	children present	male	57	African	Rural informal	MARRIED	No income	Primary
12749	53564	41500140	742.4705882	Free State	Food secure	4	3	2	children present	male	42	African	Rural informal	MARRIED	Salaries/wages	Secondary
12751	53538	41500168	742.4705882	Free State	Experience hunger	6	3	3	children present	female	46	African	Rural informal	WIDOWED	Salaries/wages	Primary
12752	53536	41500168	742.4705882	Free State	At risk of hunger	5	2	3	children present	female	22	African	Rural informal	NEVER MARRIED	No income	Secondary
12754	53512	41500034	841.4666667	Free State	At risk of hunger	2	1	1	children present	male	39	African	Rural informal	NEVER MARRIED		Primary
12755	53506	41500034	841.4666667	Free State	At risk of hunger	2	2	0	no children	male	57	African	Rural formal	NEVER MARRIED		Primary
12758	53507	41500034	841.4666667	Free State	At risk of hunger	4	4	0	no children	male	65	African	Rural formal	MARRIED		Primary
12760	53573	41500034	841.4666667	Free State	Food secure	3	1	2	children present	female	33	African	Rural informal	MARRIED		No schooling
12762	53418	41500512	742.4705882	Free State	At risk of hunger	3	2	1	children present	female	47	African	Rural informal	WIDOWED	Salaries/wages	Primary
12763	53410	41500512	742.4705882	Free State	Experience hunger	1	1	0	no children	male	28	African	Rural formal	NEVER MARRIED	No income	Secondary
12764	53403	41500512	742.4705882	Free State	Experience hunger	13	6	7	children present	female	54	African	Rural informal	WIDOWED	No income	Primary
12765	61307	41500512	742.4705882	Free State	Food secure	5	2	3	children present	male	64	African	Rural informal	MARRIED	Salaries/wages	Primary
12766	53416	41500512	742.4705882	Free State	Experience hunger	6	2	4	children present	male	36	African	Rural informal	MARRIED	Sale of prs	No schooling
12781	53528	41500168	742.4705882	Free State	At risk of hunger	3	2	1	children present	male	53	African	Rural informal	LIVING TOGETHER/CIVIL UNION	No income	Primary
12782	53525	41500034	841.4666667	Free State	Experience hunger	3	2	1	children present	male	24	African	Rural informal	LIVING TOGETHER/CIVIL UNION	Pension/rem	Secondary
12783	53504	41500034	841.4666667	Free State	Experience hunger	1	1	1	children present	female	25	African	Rural informal	MARRIED	Pension/rem	Secondary
12784	53532	41500168	742.4705882	Free State	At risk of hunger	3	1	2	children present	female	33	African	Rural informal	WIDOWED	Pension/rem	Secondary
12786	53574	41500168	742.4705882	Free State	At risk of hunger	2	1	1	children present	female	61	African	Rural informal	MARRIED	Pension/rem	No schooling
12787	53541	41500168	742.4705882	Free State	At risk of hunger	3	2	1	children present	female	25	African	Rural informal	NEVER MARRIED	No income	Secondary
12789	53550	41500168	742.4705882	Free State	At risk of hunger	4	3	1	children present	female	55	African	Rural informal	WIDOWED	Salaries/wages	Tertiary/higher
12796	53534	41500168	742.4705882	Free State	At risk of hunger	2	2	0	no children	female	60	African	Rural formal	SEPARATED/DIVORCED	Pension/rem	Primary
12797	53529	41500168	742.4705882	Free State	At risk of hunger	3	1	2	children present	female	68	African	Rural informal	WIDOWED	Pension/rem	Primary
12798	53535	41500168	742.4705882	Free State	Food secure	3	1	2	children present	female	24	African	Rural informal	LIVING TOGETHER/CIVIL UNION	No income	Tertiary/higher
12799	53522	41500034	841.4666667	Free State	Food secure	4	2	2	children present	female	39	African	Rural informal	MARRIED		Secondary
12800	53572	41500168	742.4705882	Free State	Food secure	6	2	4	children present	female	52	African	Rural informal	MARRIED	Sale of prs	Secondary
12801	66240	91500047	214.7380952	Limpopo	Food secure	2	2	0	no children	male	52	White/Indian/Asian	Urban formal	MARRIED	Salaries/wages	Tertiary/higher
12803	66167	91500047	214.7380952	Limpopo	Food secure	1	1	0	no children	male	59	White/Indian/Asian	Urban formal	MARRIED	Salaries/wages	Tertiary/higher
12804	66165	91500047	214.7380952	Limpopo	Food secure	3	2	1	children present	male	41	Coloured	Urban formal	LIVING TOGETHER/CIVIL UNION	Salaries/wages	Secondary
12805	66249	91500047	214.7380952	Limpopo	Food secure	4	2	2	children present	male	33	African	Urban formal	MARRIED	Salaries/wages	Tertiary/higher
12807	66157	91500047	214.7380952	Limpopo	Food secure	2	2	0	no children	female	54	White/Indian/Asian	Urban formal	MARRIED	Sale of prs	No schooling
12808	66160	91500047	214.7380952	Limpopo	Food secure	4	1	2	children present	male	42	White/Indian/Asian	Urban formal	MARRIED	Salaries/wages	Secondary
12811	66203	91500047	214.7380952	Limpopo	Food secure	3	2	1	children present	male	28	White/Indian/Asian	Urban formal	MARRIED	Salaries/wages	Tertiary/higher
12812	66202	91500047	214.7380952	Limpopo	Food secure	3	2	1	children present	female	40	African	Urban formal	WIDOWED		Secondary
12813	66216	91400072	1098.193182	Limpopo	Food secure	5	3	2	children present	male	62	African	Urban formal	MARRIED	Salaries/wages	Secondary
12814	66161	91400072	1098.193182	Limpopo	Food secure	4	3	1	children present	female	47	African	Urban formal	NEVER MARRIED	Salaries/wages	Tertiary/higher
12816	66162	91500047	214.7380952	Limpopo	Food secure	6	2	4	children present	male	44	African	Urban formal	MARRIED	Sale of prs	Secondary
12817	66168	91500047	214.7380952	Limpopo	Food secure	2	2	0	no children	male	38	African	Urban formal	NEVER MARRIED	Salaries/wages	Tertiary/higher
12818	66166	91500047	214.7380952	Limpopo	Food secure	1	1	0	no children	male	30	African	Urban formal	MARRIED	Salaries/wages	Tertiary/higher
12820	66221	91400072	1098.193182	Limpopo	Food secure	8	3	5	children present	female	28	African	Urban formal	NEVER MARRIED	Salaries/wages	Secondary
12821	70643	91400072	1098.193182	Limpopo	Experience hunger	7	4	3	children present	male	55	African	Urban formal	MARRIED	Salaries/wages	Primary
12822	66194	91400072	1098.193182	Limpopo	Food secure	4	2	2	children present	male	38	African	Urban formal	MARRIED	Salaries/wages	Tertiary/higher
12824	66232	91400072	1098.193182	Limpopo	Food secure	5	2	2	children present	male	35	African	Urban formal	MARRIED	Salaries/wages	Secondary
12828	70639	91400072	1098.193182	Limpopo	At risk of hunger	10	5	5	children present	male	55	African	Urban formal	MARRIED		No schooling
12829	66196	91400072	1098.193182	Limpopo	Food secure	6	3	3	children present	male	59	African	Urban formal	MARRIED	Salaries/wages	No schooling
12830	70648	91400072	1098.193182	Limpopo	Food secure	5	3	2	children present	male	34	African	Urban formal	MARRIED	Salaries/wages	Tertiary/higher
12831	66195	91400072	1098.193182	Limpopo	Food secure	6	3	3	children present	male	29	African	Urban formal	MARRIED	Salaries/wages	Tertiary/higher
12837	70641	91400072	1098.193182	Limpopo	Food secure	2	2	0	no children	female	44	African	Urban formal	MARRIED		Secondary
12838	70635	91400072	1098.193182	Limpopo	Food secure	4	4	0	no children	male	46	African	Urban formal	MARRIED	Salaries/wages	Secondary
12839	70637	91400072	1098.193182	Limpopo	Food secure	2	1	1	children present	female	24	African	Urban formal	NEVER MARRIED	Pension/rem	Secondary
12840	64579	91500075	1113.123077	Limpopo	Food secure	2	2	0	no children	female	39	White/Indian/Asian	Rural informal	LIVING TOGETHER/CIVIL UNION	Salaries/wages	Tertiary/higher
12851	61839	98600958	2559.991429	Limpopo	At risk of hunger	3	2	1	children present	male	70	African	Rural informal	MARRIED	Pension/rem	No schooling
12852	61837	98600099	2108.228235	Limpopo	Experience hunger	8	5	3	children present	male	52	African	Rural informal	MARRIED	No income	Secondary
12855	61830	98600958	2559.991429	Limpopo	Experience hunger	5	3	2	children present	male	77	African	Rural informal	MARRIED	Pension/rem	No schooling
12861	61836	98600958	2559.991429	Limpopo	At risk of hunger	6	4	2	children present	female	59	African	Rural informal	WIDOWED	No income	Primary
12863	66705	90400104	3583.988	Limpopo	Food secure	4	2	2	children present	female	45	African	Rural informal	MARRIED	Salaries/wages	Secondary
12865	61907	98600099	2108.228235	Limpopo	Experience hunger	7	3	4	children present	female	51	African	Rural informal	MARRIED	Salaries/wages	Secondary
12866	61913	98600099	2108.228235	Limpopo	Experience hunger	4	2	2	children present	male	60	African	Rural informal	NEVER MARRIED	No income	Secondary
12870	61922	98600099	2108.228235	Limpopo	Experience hunger	4	2	2	children present	male	77	African	Rural informal	MARRIED	Pension/rem	No schooling
12872	61772	98600099	2108.228235	Limpopo	Food secure	6	3	3	children present	female	60	African	Rural informal	WIDOWED	Salaries/wages	Secondary
12873	61925	98600099	2108.228235	Limpopo	Experience hunger	5	3	2	children present	female	53	African	Rural informal	MARRIED	Pension/rem	Secondary
12874	61901	98600099	2108.228235	Limpopo	Food secure	2	1	1	children present	female	67	African	Rural informal	WIDOWED	Salaries/wages	Primary
12875	51232	98600733	2239.9925	Limpopo	Food secure	7	1	6	children present	female	38	African	Rural informal	MARRIED	No income	No schooling
12876	61751	98600099	2108.228235	Limpopo	At risk of hunger	4	2	2	children present	female	60	African	Rural informal	SEPARATED/DIVORCED	Pension/rem	Secondary
12879	61756	98600099	2108.228235	Limpopo	At risk of hunger	4	3	1	children present	male	28	African	Rural informal	NEVER MARRIED	Salaries/wages	Secondary
12880	66677	98600733	2239.9925	Limpopo	At risk of hunger	4	2	2	children present	male	44	African	Rural informal	LIVING TOGETHER/CIVIL UNION	Salaries/wages	Secondary
12883	66701	92200086	2986.656667	Limpopo	At risk of hunger	6	2	4	children present	female	25	African	Rural informal	MARRIED	No income	Secondary
12884	66702	92200086	2986.656667	Limpopo	Food secure	1	1	0	no children	female	35	African	Rural formal	MARRIED	No income	Secondary
12887	66707	92200086	2986.656667	Limpopo	Food secure	1	1	0	no children	male	23	African	Rural formal	NEVER MARRIED	Salaries/wages	Secondary
12889	70547	90400104	3583.988	Limpopo	Experience hunger	7	4	3	children present	male	46	African	Rural informal	MARRIED	No income	Secondary
12890	70533	92200086	2986.656667	Limpopo	Food secure	3	2	1	children present	female	61	African	Rural informal	NEVER MARRIED	Salaries/wages	Secondary
12891	51572	90400104	3583.988	Limpopo	Food secure	6	3	3	children present	female	57	African	Rural informal	SEPARATED/DIVORCED	Salaries/wages	Secondary
12892	66711	92200086	2986.656667	Limpopo	Experience hunger	1	1	0	no children	male	20	African	Rural formal	NEVER MARRIED	No income	Secondary
12896	66694	92200086	2986.656667	Limpopo	Food secure	5	3	2	children present	female	53	African	Rural informal	WIDOWED	Salaries/wages	Primary
12898	66720	92200086	2986.656667	Limpopo	Experience hunger	4	2	2	children present	female	81	African	Rural informal	WIDOWED	Pension/rem	No schooling
12903	54029	60200118	1487.549091	North West	At risk of hunger	2	1	1	children present	female	64	African	Rural informal	NEVER MARRIED	No income	No schooling
12906	54050	60200118	1487.549091	North West	Experience hunger	3	2	1	children present	male	81	African	Rural informal	WIDOWED	Pension/rem	No schooling
12908	54005	60200118	1487.549091	North West	At risk of hunger	3	2	1	children present	female	56	African	Rural informal	WIDOWED	Sale of prs	No schooling
12909	54049	60200118	1487.549091	North West	Experience hunger	3	1	2	children present	female	87	African	Rural informal	WIDOWED	Pension/rem	Primary
12910	54002	60200118	1487.549091	North West	Experience hunger	2	2	0	no children	male	42	African	Rural formal	MARRIED	No income	No schooling
12912	62765	61800089	1573.396825	North West	Food secure	5	4	1	children present	female	65	African	Urban formal	MARRIED	Pension/rem	Primary
12913	54042	60200118	1487.549091	North West	At risk of hunger	4	2	2	children present	male	33	African	Rural informal	LIVING TOGETHER/CIVIL UNION		No schooling
12915	54041	60200118	1487.549091	North West	Food secure	2	2	0	no children	male	69	African	Rural formal	MARRIED	Pension/rem	No schooling
12917	54008	60200118	1487.549091	North West	Experience hunger	4	2	2	children present	male	85	African	Rural informal	MARRIED	Pension/rem	No schooling
12919	54007	60200118	1487.549091	North West	Food secure	6	3	3	children present	female	69	African	Rural informal	SEPARATED/DIVORCED	Pension/rem	No schooling
12924	54183	60200123	1722.425263	North West	Food secure	7	4	3	children present	male	74	African	Rural informal	MARRIED		No schooling
12925	54179	60200123	1722.425263	North West	At risk of hunger	9	6	3	children present	female	82	African	Rural informal	MARRIED	Pension/rem	No schooling
12927	54039	60200118	1487.549091	North West	Food secure	2	1	1	children present	female	66	African	Rural informal	WIDOWED		No schooling
12928	54022	60200118	1487.549091	North West	At risk of hunger	10	5	5	children present	male	77	African	Rural informal	MARRIED	Pension/rem	No schooling
12930	54092	60200123		North West	Food secure	4	2	2	children present	female	59	African	Rural informal	WIDOWED		No schooling
12931	54082	60200123	1722.425263	North West	Food secure	5	4	1	children present	female	46	African	Rural informal	NEVER MARRIED		Secondary
12932	54064	60200123	1722.425263	North West	At risk of hunger	2	2	0	no children	female	93	African	Rural formal	WIDOWED	Pension/rem	No schooling
12933	54016	60200123	1722.425263	North West	Experience hunger	7	4	3	children present	male	61	African	Rural informal	MARRIED		No schooling
12936	54063	60200123	1722.425263	North West	Experience hunger	7	3	4	children present	female	73	African	Rural informal	WIDOWED	Pension/rem	No schooling
12938	54090	60200123	1722.425263	North West	Food secure	4	4	1	children present	female	86	African	Rural informal	MARRIED	No income	No schooling
12939	54200	60200123	1722.425263	North West	Food secure	2	2	0	no children	female	52	African	Rural formal	NEVER MARRIED	Sale of prs	Secondary
12942	54191	60200123	1722.425263	North West	Experience hunger	4	2	2	children present	male	63	African	Rural informal	MARRIED	Pension/rem	Secondary
12943	54080	60200123	1722.425263	North West	Experience hunger	5	3	2	children present	female	79	African	Rural informal	WIDOWED	Pension/rem	No schooling
12948	54194	60200123	1722.425263	North West	Food secure	8	3	5	children present	male	66	African	Rural informal	MARRIED	No income	Secondary
12949	54186	60200123	1722.425263	North West	Food secure	4	3	1	children present	female	72	African	Rural informal	MARRIED	Pension/rem	No schooling
12950	54079	60200123	1722.425263	North West	Food secure	2	2	0	no children	female	58	African	Rural formal	MARRIED	No income	No schooling
12951	51208	81500552	1154.347826	Mpumalanga	Food secure	6	4	2	children present	female	50	African	Rural informal	WIDOWED	Salaries/wages	Secondary
12954	51304	81500552	1154.347826	Mpumalanga	Food secure	3	2	1	children present	female	81	African	Rural informal	NEVER MARRIED	Pension/rem	Primary
12955	51221	81500552	1154.347826	Mpumalanga	Food secure	8	6	2	children present	female	46	African	Rural informal	MARRIED	Salaries/wages	Secondary
12956	54499	81500552	1154.347826	Mpumalanga	Experience hunger	10	5	5	children present	male	92	African	Rural informal	LIVING TOGETHER/CIVIL UNION	Pension/rem	No schooling
12957	54223	81500152	1397.368421	Mpumalanga	Food secure	5	2	3	children present	female	40	African	Rural informal	MARRIED	Salaries/wages	Tertiary/higher
12959	54485	81500552	1154.347826	Mpumalanga	Food secure	8	4	4	children present	female	52	African	Rural informal	NEVER MARRIED	No income	No schooling
12960	54488	81500552	1154.347826	Mpumalanga	At risk of hunger	3	2	1	children present	female	47	African	Rural informal	NEVER MARRIED	No income	No schooling
12961	51211	81500152	1397.368421		Experience hunger	1	1	0	no children	male	51	African		NEVER MARRIED	No income	Primary
12962	54484	81500552		Mpumalanga	Experience hunger	3	1	2	children present	male	18	African	Rural informal	NEVER MARRIED	No income	Secondary
12964	51496	81500552	1154.347826	Mpumalanga	Experience hunger	4	3	1	children present	male	54	African	Rural informal	NEVER MARRIED	No income	No schooling
12965	51225	81500552	1154.347826	Mpumalanga	Food secure	3	2	1	children present	female	52	African	Rural informal	NEVER MARRIED	Salaries/wages	Secondary
12967	51492	81500552	1154.347826	Mpumalanga	Food secure	5	2	3	children present	female	55	African	Rural informal	WIDOWED	Salaries/wages	Tertiary/higher
12968	54491	81500552	1154.347826	Mpumalanga	Experience hunger	2	2	0	no children	male	37	African	Rural formal	MARRIED	Salaries/wages	No schooling
12969	51489	81500552	1154.347826	Mpumalanga	Experience hunger	4	1	3	children present	female	33	African	Rural informal	NEVER MARRIED		Secondary
12970	54477	81500552	1154.347826	Mpumalanga	Food secure	2	1	1	children present	female	73	African	Rural informal	WIDOWED	Pension/rem	No schooling
12973	54238	81700496	1264.285714	Mpumalanga	Food secure	1	1	0	no children	male	69	African	Rural formal	NEVER MARRIED	Pension/rem	Primary
12977	51457	81500666	1659.375	Mpumalanga	Experience hunger	14	6	8	children present	female	55	African	Rural informal	WIDOWED	No income	Secondary
12978	51460	81500666	1659.375	Mpumalanga	Food secure	6	6	0	no children	male	59	African	Rural formal	MARRIED	No income	Secondary
12979	54450	81500666	1659.375	Mpumalanga	Experience hunger	10	5	5	children present	male	58	African	Rural informal	MARRIED	No income	Secondary
12982	51524	81600068	38.57894737	Mpumalanga	Food secure	3	1	2	children present	female	47	African	Urban formal	NEVER MARRIED	Salaries/wages	Tertiary/higher
12983	51227	81600068	38.57894737	Mpumalanga	Food secure	3	3	0	no children	male	32	African	Urban formal	NEVER MARRIED	Salaries/wages	Secondary
12990	54441	81500666	1659.375	Mpumalanga	Experience hunger	6	4	2	children present	female	71	African	Rural informal	WIDOWED	Pension/rem	No schooling
12992	51540	81600068	38.57894737	Mpumalanga	Food secure	2	1	1	children present	female	22	African	Urban formal	NEVER MARRIED	No income	Secondary
12995	51508	81600068	38.57894737	Mpumalanga	Food secure	7	3	4	children present	female	57	African	Urban formal	SEPARATED/DIVORCED	Salaries/wages	Tertiary/higher
12997	51512	81600068	38.57894737	Mpumalanga	Food secure	9	4	5	children present	male	56	White/Indian/Asian	Urban formal	NEVER MARRIED	No income	Tertiary/higher
12998	51541	81600068	38.57894737	Mpumalanga	Experience hunger	6	2	4	children present	female	71	African	Urban formal	NEVER MARRIED		No schooling
12999	54328	80100401	1264.285714	Mpumalanga	Experience hunger	2	2	0	no children	male	78	African	Rural formal	LIVING TOGETHER/CIVIL UNION	Pension/rem	No schooling
13001	76528	23200478	2250.260062	Eastern Cape	Experience hunger	10	2	5	children present	male	66	African	Rural informal	MARRIED	Pension/rem	Secondary
13002	69246	23200478	2250.260062	Eastern Cape	Food secure	8	3	5	children present	male	69	African	Rural informal	MARRIED	Pension/rem	Secondary
13003	68837	23200478	2250.260062	Eastern Cape	At risk of hunger	1	1	0	no children	female	58	African	Rural formal	MARRIED	Salaries/wages	Tertiary/higher
13004	75347	23200478	2250.260062	Eastern Cape	Experience hunger	2	2	0	no children	male	83	African	Rural formal	MARRIED	Pension/rem	Primary
13007	75306	23200478	2250.260062	Eastern Cape	Experience hunger	11	3	8	children present	male	67	African	Rural informal	MARRIED	Pension/rem	No schooling
13008	75311	23200478	2250.260062	Eastern Cape	Experience hunger	8	3	6	children present	male	49	African	Rural informal	MARRIED	No income	Primary
13009	75303	23200478	2250.260062	Eastern Cape	Experience hunger	5	1	3	children present	female	36	African	Rural informal	MARRIED	No income	Secondary
13010	75315	23200478	2250.260062	Eastern Cape	Food secure	3	2	1	children present	male	52	African	Rural informal	MARRIED	Salaries/wages	Secondary
13011	75319	23200478	2250.260062	Eastern Cape	Experience hunger	13	3	10	children present	male	76	African	Rural informal	MARRIED	No income	No schooling
13012	72915	23200478	2250.260062	Eastern Cape	Experience hunger	11	3	8	children present	male	52	African	Rural informal	MARRIED	No income	Primary
13016	75322	23200478	2250.260062	Eastern Cape	Experience hunger	7	4	3	children present	male	77	African	Rural informal	WIDOWED	Pension/rem	Primary
13018	76536	23200478	2250.260062	Eastern Cape	Food secure	12	4	8	children present	male	71	African	Rural informal	MARRIED	Pension/rem	Primary
13022	68614	21800080	400.5571429	Eastern Cape	Food secure	1	1	0	no children	male	24	African	Urban formal	NEVER MARRIED	Salaries/wages	Secondary
13023	68623	21800088	750.474359	Eastern Cape	Food secure	3	2	1	children present	male	43	African	Rural formal	LIVING TOGETHER/CIVIL UNION	Salaries/wages	Primary
13024	68615	21800088	750.474359	Eastern Cape	Food secure	2	2	0	no children	male	53	African	Rural informal	MARRIED	Salaries/wages	No schooling
13025	68624	21800088	750.474359	Eastern Cape	Experience hunger	4	2	1	children present	male	34	African	Rural formal	LIVING TOGETHER/CIVIL UNION	Salaries/wages	Primary
13026	68617	21800088	750.474359	Eastern Cape	At risk of hunger	4	2	2	children present	male	46	Coloured	Rural formal	MARRIED	Salaries/wages	Primary
13030	68621	21800088	750.474359	Eastern Cape	At risk of hunger	5	2	3	children present	male	43	Coloured	Rural formal	LIVING TOGETHER/CIVIL UNION	Salaries/wages	Primary
13031	68598	21800088	750.474359	Eastern Cape	Food secure	2	2	2	children present	male	43	African	Rural formal	LIVING TOGETHER/CIVIL UNION	Salaries/wages	Primary
13033	68588	21800088	750.474359	Eastern Cape	Experience hunger	3	2	1	children present	male	37	African	Rural formal	LIVING TOGETHER/CIVIL UNION	Salaries/wages	Primary
13045	68868	20500106	573.8921569	Eastern Cape	Experience hunger	6	2	4	children present	male	41	African	Rural formal	LIVING TOGETHER/CIVIL UNION	Salaries/wages	Secondary
13046	68857	20500106	573.8921569	Eastern Cape	At risk of hunger	2	2	0	no children	male	43	White/Indian/Asian	Rural informal	MARRIED	Sale of prs	Tertiary/higher
13047	68870	20500106	573.8921569	Eastern Cape	Experience hunger	3	1	2	children present	female	32	African	Rural formal	NEVER MARRIED	Salaries/wages	Secondary
13053	76591	22700047	2390.901316	Eastern Cape	Food secure	3	1	2	children present	female	70	African	Rural informal	WIDOWED	Pension/rem	Tertiary/higher
13055	76600	21800032	730.9692308	Eastern Cape	Food secure	2	2	0	no children	female	77	White/Indian/Asian	Urban formal	WIDOWED	Pension/rem	Secondary
13057	72880	21800032	730.9692308	Eastern Cape	Food secure	1	1	0	no children	female	23	African	Urban formal	NEVER MARRIED	No income	Tertiary/higher
13058	72882	21800032	730.9692308	Eastern Cape	Food secure	5	2	3	children present	female	44	White/Indian/Asian	Urban formal	MARRIED	Salaries/wages	Tertiary/higher
13061	68724	20500106	573.8921569	Eastern Cape	Experience hunger	3	2	1	children present	female	31	African	Rural formal	NEVER MARRIED	No income	Tertiary/higher
13063	68686	22700047	2390.901316	Eastern Cape	Experience hunger	1	1	0	no children	male	54	African	Rural formal	NEVER MARRIED	No income	Primary
13066	72876	21800032	730.9692308	Eastern Cape	At risk of hunger	2	2	0	no children	male	56	White/Indian/Asian	Urban formal	MARRIED		Secondary
13068	68549	20100045	400.5571429	Eastern Cape	Experience hunger	4	3	1	children present	female	56	Coloured	Urban formal	MARRIED	No income	Secondary
13069	76514	20100045	400.5571429	Eastern Cape	At risk of hunger	9	3	6	children present	female	74	Coloured	Urban formal	NEVER MARRIED	Pension/rem	Primary
13073	68554	20100045	400.5571429	Eastern Cape	At risk of hunger	4	2	2	children present	female	25	Coloured	Urban formal	NEVER MARRIED	No income	Secondary
13076	76511	21800080	400.5571429	Eastern Cape	Experience hunger	3	2	1	children present	male	33	African	Urban formal	MARRIED	Salaries/wages	Secondary
13079	79445	22700207	2269.634675	Eastern Cape	At risk of hunger	6	3	3	children present	female	51	African	Urban formal	NEVER MARRIED	Salaries/wages	Secondary
13083	68530	20100045	400.5571429	Eastern Cape	At risk of hunger	7	3	4	children present	female	82	Coloured	Urban formal	WIDOWED	Pension/rem	No schooling
13084	68562	20100045	400.5571429	Eastern Cape	Experience hunger	3	2	1	children present	male	64	Coloured	Urban formal	WIDOWED	Pension/rem	No schooling
13085	76522	20100045	400.5571429	Eastern Cape	Experience hunger	8	3	5	children present	female	39	Coloured	Urban formal	MARRIED	Pension/rem	Primary
13089	75445	22700047	2390.901316	Eastern Cape	Food secure	6	7	7	children present	male	77	African	Rural informal	NEVER MARRIED	Pension/rem	Primary
13091	76519	20100045	400.5571429	Eastern Cape	Experience hunger	3	3	0	no children	female	69	Coloured	Urban formal	NEVER MARRIED	Pension/rem	Primary
13092	68561	20100045	400.5571429	Eastern Cape	Experience hunger	5	4	1	children present	female	50	Coloured	Urban formal	WIDOWED	Salaries/wages	Primary
13093	68532	20100045	400.5571429	Eastern Cape	Experience hunger	6	2	4	children present	male	48	Coloured	Urban formal	MARRIED	Salaries/wages	No schooling
13095	79472	22700047	2390.901316	Eastern Cape	Food secure	4	2	2	children present	female	71	African	Rural informal	WIDOWED	Pension/rem	Primary
13096	76580	21800032	730.9692308	Eastern Cape	Food secure	2	1	1	children present	female	42	Coloured	Urban formal	MARRIED	Salaries/wages	Secondary
13097	68537	20100045	400.5571429	Eastern Cape	Experience hunger	4	1	3	children present	female	47	Coloured	Urban formal	WIDOWED	Pension/rem	Primary
13098	79382	20100045	400.5571429	Eastern Cape	Experience hunger	7	2	5	children present	female	42	Coloured	Urban formal	MARRIED	Salaries/wages	Primary
13101	79349	23200116	2550.294737	Eastern Cape	Food secure	2	2	0	no children	female	35	African	Rural formal	MARRIED	Salaries/wages	Tertiary/higher
13102	79390	23200116	2550.294737	Eastern Cape	Experience hunger	3	1	2	children present	female	29	African	Rural informal	NEVER MARRIED	No income	Primary
13103	68521	23200116	2550.294737	Eastern Cape	Experience hunger	4	2	2	children present	female	46	African	Rural informal	NEVER MARRIED	Pension/rem	Primary
13105	79379	23200116	2550.294737	Eastern Cape	Food secure	1	1	0	no children	male	28	African	Rural formal	NEVER MARRIED	Salaries/wages	Secondary
13108	68785	23200116	2550.294737	Eastern Cape	Food secure	6	1	5	children present	female	62	African	Rural informal	WIDOWED	No income	Primary
13113	68716	20500106	573.8921569	Eastern Cape	Experience hunger	1	1	4	children present	female	42	African	Rural formal	MARRIED	No income	Secondary
13114	68717	20500106	573.8921569	Eastern Cape	Experience hunger	2	2	2	children present	female	24	African	Rural formal	MARRIED	Salaries/wages	Primary
13115	76697	20500106	573.8921569	Eastern Cape	Experience hunger	4	3	1	children present	female	42	African	Rural formal	NEVER MARRIED	Pension/rem	Primary
13116	76695	20500106	573.8921569	Eastern Cape	Experience hunger	4	2	2	children present	female	29	African	Rural formal	MARRIED	Pension/rem	Primary
13117	68749	20500106	573.8921569	Eastern Cape	At risk of hunger	1	1	0	no children	male	30	African	Rural informal	MARRIED	No income	Primary
13118	68746	20500106	573.8921569	Eastern Cape	At risk of hunger	5	2	3	children present	male	39	African	Rural formal	MARRIED	Salaries/wages	Secondary
13119	68783	20500106	573.8921569	Eastern Cape	At risk of hunger	3	3	0	no children	male	27	African	Rural informal	NEVER MARRIED	Pension/rem	Secondary
13121	68702	20500106	573.8921569	Eastern Cape	At risk of hunger	4	2	2	children present	female	29	African	Rural formal	MARRIED	Salaries/wages	Secondary
13129	79296	23200478	2250.260062	Eastern Cape	Experience hunger	2	1	1	children present	female	49	African	Rural informal	WIDOWED	Pension/rem	Primary
13132	68744	20500106	573.8921569	Eastern Cape	At risk of hunger	5	2	3	children present	male	62	African	Rural formal	LIVING TOGETHER/CIVIL UNION	Salaries/wages	Primary
13133	79292	23200478	2250.260062	Eastern Cape	Experience hunger	5	3	2	children present	male	58	African	Rural informal	MARRIED	No income	No schooling
13135	75400	23300141	1821.639098	Eastern Cape	Experience hunger	5	2	3	children present	female	43	African	Rural informal	MARRIED	Pension/rem	Secondary
13136	75361	23300141	1821.639098	Eastern Cape	Experience hunger	14	5	6	children present	female	76	African	Rural informal	WIDOWED		No schooling
13137	79340	23300141	1821.639098	Eastern Cape	Experience hunger	10	5	5	children present	female	63	African	Rural informal	WIDOWED	Pension/rem	Primary
13138	68838	23300141	1821.639098	Eastern Cape	At risk of hunger	1	1	0	no children	male	60	African	Rural formal	SEPARATED/DIVORCED	Pension/rem	Primary
13139	68632	23300141	1821.639098	Eastern Cape	Experience hunger	8	4	4	children present	female	59	African	Rural informal	WIDOWED	Pension/rem	Primary
13140	76513	23300141	1821.639098	Eastern Cape	At risk of hunger	7	4	3	children present	male	48	African	Rural informal	MARRIED	Salaries/wages	Secondary
13141	79374	23300141	1821.639098	Eastern Cape	Experience hunger	5	1	4	children present	female	33	African	Rural informal	NEVER MARRIED	Salaries/wages	Primary
13143	72906	23300141	1821.639098	Eastern Cape	Food secure	4	2	2	children present	female	28	African	Rural informal	NEVER MARRIED	Pension/rem	Primary
13144	75362	23300141	1821.639098	Eastern Cape	Experience hunger	4	1	3	children present	female	46	African	Rural informal	NEVER MARRIED	Pension/rem	Primary
13145	68688	23300141	1821.639098	Eastern Cape	Experience hunger	13	5	8	children present	male	56	African	Rural informal	MARRIED	No income	Primary
13147	72792	23300141	1821.639098	Eastern Cape	Experience hunger	3	2	1	children present	male	52	African	Rural informal	WIDOWED	No income	Primary
13148	79396	23300141	1821.639098	Eastern Cape	Food secure	4	3	1	children present	female	71	African	Rural informal	WIDOWED	Pension/rem	No schooling
13151	76727	23600607	3825.442105	Eastern Cape	Experience hunger	4	1	3	children present	female	42	African	Rural informal	WIDOWED	Pension/rem	Secondary
13153	76715	23600607	3825.442105	Eastern Cape	At risk of hunger	1	1	0	no children	male	31	African	Rural formal	NEVER MARRIED	Salaries/wages	Secondary
13155	76739	23600607	3825.442105	Eastern Cape	Experience hunger	6	2	4	children present	female	54	African	Rural informal	WIDOWED	Pension/rem	Primary
13157	76733	23600607	3825.442105	Eastern Cape	At risk of hunger	4	3	1	children present	female	29	African	Rural informal	NEVER MARRIED	Salaries/wages	Secondary
13161	76710	23600607	3825.442105	Eastern Cape	At risk of hunger	4	2	2	children present	female	44	African	Rural informal	NEVER MARRIED	Salaries/wages	Secondary
13167	76708	23600607	3825.442105	Eastern Cape	At risk of hunger	1	1	0	no children	male	47	African	Rural formal	SEPARATED/DIVORCED	Pension/rem	Secondary
13171	76729	23600607	3825.442105	Eastern Cape	Experience hunger	3	2	1	children present	female	44	African	Rural informal	WIDOWED	Pension/rem	Secondary
13174	79481	21400292	2942.647773		Experience hunger	1	1	0	no children	male	85	African			Pension/rem	Primary
13175	79497	21400292	2942.647773	Eastern Cape	At risk of hunger	2	1	1	children present	female	27	African	Rural informal		No income	Tertiary/higher
13183	76707	23600607	3825.442105	Eastern Cape	Experience hunger	3	1	2	children present	female	40	African	Rural informal	NEVER MARRIED	Pension/rem	Secondary
13184	76659	21400292	2942.647773	Eastern Cape	Experience hunger	2	2	0	no children	male	69	African	Rural formal	MARRIED	Pension/rem	Primary
13185	68677	21800080	400.5571429	Eastern Cape	Experience hunger	5	1	4	children present	female	70	Coloured	Urban formal	NEVER MARRIED	Pension/rem	No schooling
13188	76653	21400292	2942.647773	Eastern Cape	At risk of hunger	6	2	4	children present	female	42	African	Rural informal	MARRIED	Salaries/wages	Secondary
13189	72984	21800080	400.5571429	Eastern Cape	At risk of hunger	4	3	1	children present	female	42	African	Urban formal	NEVER MARRIED	No income	Primary
13190	76510	21800080	400.5571429	Eastern Cape	At risk of hunger	2	2	0	no children	female	84	Coloured	Urban formal	WIDOWED	Salaries/wages	Secondary
13191	76509	21800080	400.5571429	Eastern Cape	Experience hunger	5	5	0	no children	female	57	Coloured	Urban formal	WIDOWED	Salaries/wages	Secondary
13192	79303	21800080	400.5571429	Eastern Cape	Experience hunger	6	3	3	children present	male	72	Coloured	Urban formal	LIVING TOGETHER/CIVIL UNION	Pension/rem	Secondary
13194	72930	23800174	2942.647773	Eastern Cape	At risk of hunger	4	3	2	children present	male	62	African	Rural informal	MARRIED	Pension/rem	Tertiary/higher
13195	72881	21800032	730.9692308	Eastern Cape	At risk of hunger	3	3	0	no children	male	72	White/Indian/Asian	Urban formal	MARRIED	Pension/rem	Tertiary/higher
13196	72883	21800032	730.9692308	Eastern Cape	Food secure	4	3	1	children present	male	51	African	Urban formal	MARRIED	Salaries/wages	Secondary
13198	79452	21400292	2942.647773	Eastern Cape	Experience hunger	4	2	2	children present	male	41	African	Rural informal	MARRIED	Salaries/wages	Secondary
13199	76656	21400292	2942.647773	Eastern Cape	At risk of hunger	5	1	4	children present	female	40	African	Rural informal	MARRIED	Pension/rem	Secondary
13200	79485	21400292	2942.647773	Eastern Cape	Experience hunger	4	1	3	children present	female	42	African	Rural informal	MARRIED	Pension/rem	Secondary
13201	76562	23200595	885.2466667		Food secure	1	1	0	no children	female	90	African		WIDOWED	Pension/rem	No schooling
13202	76563	23200595	885.2466667	Eastern Cape	Experience hunger	5	2	3	children present	male	46	African	Urban informal	MARRIED	No income	Secondary
13203	76558	23200595	885.2466667	Eastern Cape	Experience hunger	6	1	5	children present	female	40	African	Urban informal	SEPARATED/DIVORCED	Pension/rem	Primary
13204	76573	23200595	885.2466667	Eastern Cape	Experience hunger	3	2	1	children present	female	55	African	Urban informal	MARRIED	Pension/rem	Primary
13205	76565	23200595	885.2466667	Eastern Cape	Experience hunger	4	2	2	children present	female	64	African	Urban informal	NEVER MARRIED	No income	No schooling
13206	68835	23200595	885.2466667	Eastern Cape	Experience hunger	5	1	4	children present	female	45	African	Urban informal	MARRIED	Pension/rem	Primary
13207	76569	23200595	885.2466667	Eastern Cape	Experience hunger	7	1	6	children present	female	40	African	Urban informal	MARRIED	Salaries/wages	Primary
13208	76560	23200595	885.2466667	Eastern Cape	At risk of hunger	2	2	0	no children	male	28	African	Urban informal	NEVER MARRIED	No income	Primary
13209	76571	23200595	885.2466667	Eastern Cape	Food secure	4	2	2	children present	male	27	African	Urban informal	MARRIED	Sale of prs	Secondary
13224	68738	22700306	7650.884211	Eastern Cape	Experience hunger	1	1	0	no children	male	22	African	Rural formal	NEVER MARRIED	No income	Secondary
13234	79348	23200116	2550.294737	Eastern Cape	At risk of hunger	6	3	2	children present	male	62	African	Rural informal	MARRIED	Pension/rem	No schooling
13235	69057	23200116	2550.294737	Eastern Cape	Experience hunger	15	5	10	children present	male	60	African	Rural informal	MARRIED	Pension/rem	Primary
13236	79359	23200116	2550.294737	Eastern Cape	Food secure	13	6	7	children present	male	56	African	Rural informal	MARRIED	No income	No schooling
13237	68794	23200116	2550.294737	Eastern Cape	At risk of hunger	1	1	0	no children	male	25	African	Rural formal	NEVER MARRIED	No income	No schooling
13238	79399	23200116	2550.294737	Eastern Cape	Experience hunger	2	1	1	children present	male	56	African	Rural informal	NEVER MARRIED	No income	No schooling
13239	76503	23200116	2550.294737	Eastern Cape	Experience hunger	8	3	5	children present	female	54	African	Rural informal	MARRIED	Pension/rem	Primary
13240	68505	23200116	2550.294737	Eastern Cape	Food secure	3	1	2	children present	female	42	African	Rural informal	NEVER MARRIED		No schooling
13241	68514	23200116	2550.294737	Eastern Cape	Experience hunger	3	2	1	children present		81	African	Rural informal	WIDOWED		No schooling
13242	79350	23200116	2550.294737	Eastern Cape	Experience hunger	9	5	4	children present	male	59	African	Rural informal	MARRIED	Pension/rem	Primary
13243	79450	23800174	2942.647773	Eastern Cape	At risk of hunger	1	1	0	no children	male	45	African	Rural formal	SEPARATED/DIVORCED	No income	No schooling
13244	79326	23800174	2942.647773	Eastern Cape	Experience hunger	7	3	4	children present	female	63	African	Rural informal	MARRIED	Pension/rem	Primary
13245	79331	23800174	2942.647773	Eastern Cape	Experience hunger	6	3	2	children present	female	52	African	Rural informal	WIDOWED	Pension/rem	Primary
13246	79329	23800174	2942.647773	Eastern Cape	Experience hunger	7	2	5	children present	female	57	African	Rural informal	WIDOWED	Pension/rem	Primary
13247	79400	23800174	2942.647773	Eastern Cape	Experience hunger	3	1	2	children present	male	72	African	Rural informal	WIDOWED	Pension/rem	No schooling
13248	68542	23800174	2942.647773	Eastern Cape	Experience hunger	2	1	1	children present	female	48	African	Rural informal	MARRIED	No income	Primary
13250	72901	21400292	2942.647773	Eastern Cape	Experience hunger	5	2	3	children present	female	66	African	Rural informal	WIDOWED	Pension/rem	No schooling
13252	79480	21400292	2942.647773	Eastern Cape	Experience hunger	3	3	0	no children	female	46	African	Rural formal	LIVING TOGETHER/CIVIL UNION	Pension/rem	Secondary
13258	79459	21800080	400.5571429	Eastern Cape	At risk of hunger	1	1	0	no children	female	46	Coloured	Urban formal	WIDOWED	Salaries/wages	Secondary
13263	79493	21400292	2942.647773	Eastern Cape	Experience hunger	2	2	0	no children	male	56	African	Rural formal	MARRIED	Pension/rem	Primary
13265	68847	23200478	2250.260062	Eastern Cape	Food secure	9	3	5	children present	female	41	African	Rural informal	MARRIED	No income	Primary
13268	68527	21800080	400.5571429	Eastern Cape	At risk of hunger	3	1	2	children present	female	77	Coloured	Urban formal	WIDOWED	Pension/rem	No schooling
13269	79318	22300246	2250.260062	Eastern Cape	Experience hunger	6	2	4	children present	male	55	African	Rural informal	LIVING TOGETHER/CIVIL UNION	Salaries/wages	Secondary
13272	79320	22300246	2250.260062	Eastern Cape	Experience hunger	2	1	1	children present	female	52	African	Rural informal	MARRIED	No income	No schooling
13273	79311	22300246	2250.260062	Eastern Cape	At risk of hunger	1	1	0	no children	male	69	African	Rural formal	WIDOWED	Pension/rem	Secondary
13276	79434	22300246	2250.260062	Eastern Cape	Food secure	4	1	3	children present	female	62	African	Rural informal	WIDOWED	Pension/rem	Primary
13278	72983	22300246	2250.260062	Eastern Cape	Experience hunger	6	2	4	children present	female	56	African	Rural informal	SEPARATED/DIVORCED	No income	Primary
13279	79324	22300246	2250.260062	Eastern Cape	At risk of hunger	4	3	1	children present	female	60	African	Rural informal	MARRIED	Pension/rem	Primary
13280	79435	22300246	2250.260062	Eastern Cape	At risk of hunger	1	1	0	no children	male	52	African	Rural formal	WIDOWED	No income	Primary
13281	79461	22300246	2250.260062	Eastern Cape	Food secure	1	1	0	no children	female	65	African	Rural formal	WIDOWED	Pension/rem	No schooling
13282	79321	22300246	2250.260062	Eastern Cape	Experience hunger	6	2	4	children present	female	42	African	Rural informal	WIDOWED	Pension/rem	Primary
13283	79477	22300246	2250.260062	Eastern Cape	Experience hunger	2	1	1	children present	female	74	African	Rural informal	NEVER MARRIED	Pension/rem	No schooling
13284	36317	22300246	2250.260062	Eastern Cape	At risk of hunger	2	1	1	children present	male	13	African	Urban informal	NEVER MARRIED		Secondary
13287	69180	22300246	2250.260062	Eastern Cape	At risk of hunger	7	3	4	children present	female	60	African	Rural informal	MARRIED	Pension/rem	Primary
13288	79302	21800080	400.5571429	Eastern Cape	At risk of hunger	4	3	1	children present	female	86	Coloured	Urban formal	WIDOWED	Pension/rem	No schooling
13289	79308	21800080	400.5571429	Eastern Cape	At risk of hunger	5	1	4	children present	female	39	Coloured	Urban formal	WIDOWED	Pension/rem	Primary
13290	68526	21800080	400.5571429	Eastern Cape	At risk of hunger	2	2	0	no children	female	23	Coloured	Urban formal	LIVING TOGETHER/CIVIL UNION		Primary
13291	79312	21800080	400.5571429	Eastern Cape	Experience hunger	9	4	4	children present	female	62	Coloured	Urban formal	MARRIED	Pension/rem	Secondary
13292	79335	23800174	2942.647773	Eastern Cape	At risk of hunger	4	2	2	children present	female	53	African	Rural informal	MARRIED	No income	Secondary
13293	79437	21800080	400.5571429	Eastern Cape	At risk of hunger	5	2	3	children present	female	30	Coloured	Urban formal	MARRIED	No income	Secondary
13294	79474	21800080	400.5571429	Eastern Cape	Food secure	3	1	2	children present	female	27	Coloured	Urban formal	NEVER MARRIED	Pension/rem	Primary
13295	68700	21800080	400.5571429	Eastern Cape	At risk of hunger	6	4	2	children present	female	53	Coloured	Urban formal	NEVER MARRIED	No income	Secondary
13296	72923	21800080	400.5571429	Eastern Cape	Food secure	7	4	3	children present	male	67	Coloured	Urban formal	LIVING TOGETHER/CIVIL UNION	Pension/rem	Secondary
13297	76701	21800080	400.5571429	Eastern Cape	At risk of hunger	5	2	3	children present	female	43	African	Urban formal	MARRIED	No income	Primary
13298	69061	21800080	400.5571429	Eastern Cape	At risk of hunger	4	2	2	children present	female	31	Coloured	Urban formal	MARRIED	No income	Secondary
13299	79319	21800080	400.5571429	Eastern Cape	Food secure	1	1	0	no children	female	86	Coloured	Urban formal	NEVER MARRIED	Pension/rem	No schooling
13301	72773	21400610	1770.493333		At risk of hunger	1	1	0	no children	male	31	African		NEVER MARRIED	Salaries/wages	Secondary
13302	72772	21401087	983.6074074	Eastern Cape	At risk of hunger	4	2	2	children present	male	31	African	Urban informal	NEVER MARRIED	Salaries/wages	Secondary
13303	72670	21401087	983.6074074	Eastern Cape	Food secure	1	1	0	no children	male	35	African	Urban informal	NEVER MARRIED	No income	No schooling
13306	72775	21401087	983.6074074	Eastern Cape	At risk of hunger	3	3	0	no children	female	50	African	Urban informal	NEVER MARRIED	Salaries/wages	Primary
13307	72830	21401087	983.6074074	Eastern Cape	At risk of hunger	2	2	0	no children	female	60	African	Urban informal	MARRIED	Salaries/wages	Primary
13308	76583	22700047	2390.901316	Eastern Cape	At risk of hunger	2	2	0	no children	male	54	African	Rural formal	NEVER MARRIED	No income	Primary
13310	69141	21401087	983.6074074	Eastern Cape	Food secure	6	3	3	children present	female	31	African	Urban informal	MARRIED	Pension/rem	Secondary
13312	72755	21401087	983.6074074	Eastern Cape	At risk of hunger	1	1	0	no children	female	56	African	Urban informal	NEVER MARRIED	Pension/rem	Secondary
13313	72840	21401087	983.6074074	Eastern Cape	Experience hunger	4	2	2	children present	female	46	African	Urban informal	SEPARATED/DIVORCED	Salaries/wages	Primary
13315	72839	21401087	983.6074074	Eastern Cape	Experience hunger	8	2	6	children present	female	43	African	Urban informal	NEVER MARRIED	Salaries/wages	No schooling
13317	72834	21401087	983.6074074	Eastern Cape	Experience hunger	5	3	2	children present	female	48	African	Urban informal	WIDOWED	Salaries/wages	Primary
13319	79476	22500131	885.2466667	Eastern Cape	At risk of hunger	5	2	3	children present	male	61	African	Urban informal	SEPARATED/DIVORCED	Pension/rem	No schooling
13324	72945	21400610	1770.493333	Eastern Cape	At risk of hunger	1	1	0	no children	female	37	African	Urban informal	NEVER MARRIED	Salaries/wages	Secondary
13331	68833	23200595	885.2466667	Eastern Cape	Food secure	4	2	1	children present	male	30	African	Urban informal	NEVER MARRIED	Sale of prs	Secondary
13334	68558	20100045	400.5571429	Eastern Cape	Experience hunger	4	2	2	children present	female	49	Coloured	Urban formal	SEPARATED/DIVORCED	No income	Primary
13335	76523	20100045	400.5571429	Eastern Cape	At risk of hunger	7	4	2	children present	male	67	Coloured	Urban formal	MARRIED	Pension/rem	Secondary
13337	68826	23200595	885.2466667	Eastern Cape	Experience hunger	7	2	5	children present	male	44	African	Urban informal	MARRIED	No income	No schooling
13338	68877	23200595	885.2466667	Eastern Cape	Food secure	6	4	2	children present	male	50	African	Urban informal	MARRIED	Salaries/wages	Primary
13339	68831	23200595		Eastern Cape	Food secure	3	1	3	children present	male	18	African	Rural informal	NEVER MARRIED	Pension/rem	Primary
13340	68742	23200595	885.2466667	Eastern Cape	Experience hunger	7	2	5	children present	male	44	African	Urban informal	MARRIED	No income	Secondary
13342	72866	21400610	1770.493333	Eastern Cape	Experience hunger	4	3	1	children present	female	46	African	Urban informal	WIDOWED	Pension/rem	Secondary
13343	72869	21400610	1770.493333	Eastern Cape	Experience hunger	2	1	1	children present	female	60	African	Urban informal	MARRIED	No income	Primary
13344	72974	21400610	1770.493333	Eastern Cape	Food secure	1	1	0	no children	female	60	African	Urban informal	SEPARATED/DIVORCED	Pension/rem	No schooling
13346	72870	21400610	1770.493333	Eastern Cape	At risk of hunger	3	2	1	children present	female	64	African	Urban informal	WIDOWED	Pension/rem	Primary
13347	72975	21400610	1770.493333	Eastern Cape	Experience hunger	2	1	1	children present	female	48	African	Urban informal	MARRIED	No income	Secondary
13348	72872	21400610	1770.493333	Eastern Cape	At risk of hunger	5	3	2	children present	female	47	African	Urban informal	MARRIED	Pension/rem	Secondary
13351	72952	21900054	2125.245614	Eastern Cape	Food secure	7	3	4	children present	female	43	African	Rural informal	MARRIED	Salaries/wages	Primary
13356	75431	21900054	2125.245614	Eastern Cape	Experience hunger	6	3	3	children present	female	56	African	Rural informal	WIDOWED	Salaries/wages	Primary
13358	72892	21900054	2125.245614	Eastern Cape	Experience hunger	9	5	4	children present	male	66	African	Rural informal	MARRIED	Pension/rem	Secondary
13359	68684	21900054	2125.245614	Eastern Cape	Food secure	3	1	2	children present	female	60	African	Rural informal	NEVER MARRIED	Salaries/wages	Primary
13361	75440	21900054	2125.245614	Eastern Cape	At risk of hunger	8	4	4	children present	male	47	African	Rural informal	MARRIED	No income	Secondary
13363	69063	21900054	2125.245614	Eastern Cape	Food secure	8	2	6	children present	female	41	African	Rural informal	WIDOWED	Pension/rem	Secondary
13365	69062	21900054	2125.245614	Eastern Cape	Food secure	5	3	2	children present	female	57	African	Rural informal	MARRIED	Pension/rem	No schooling
13366	75450	21900054	2125.245614	Eastern Cape	Food secure	1	1	0	no children	female	24	African	Rural formal	NEVER MARRIED	Pension/rem	Secondary
13368	72944	21900054	2125.245614	Eastern Cape	Experience hunger	5	3	2	children present	male	56	African	Rural informal	MARRIED	Salaries/wages	Secondary
13370	75446	21900054	2125.245614	Eastern Cape	At risk of hunger	4	1	3	children present	female	80	African	Rural informal	MARRIED	Pension/rem	Primary
13373	79463	22700047	2390.901316	Eastern Cape	Experience hunger	2	2	0	no children	male	44	African	Rural formal	NEVER MARRIED	No income	No schooling
13374	76578	22700047	2390.901316	Eastern Cape	Food secure	2	1	1	children present	male	33	African	Rural informal	NEVER MARRIED	Pension/rem	Primary
13376	76577	22700047	2390.901316	Eastern Cape	At risk of hunger	1	1	0	no children	male	23	African	Rural formal	NEVER MARRIED	Pension/rem	Secondary
13380	72950	21800088	750.474359	Eastern Cape	Food secure	3	2	1	children present	male	71	African	Rural formal	MARRIED	Pension/rem	Primary
13386	79465	22700047	2390.901316	Eastern Cape	Experience hunger	7	3	4	children present	female	51	African	Rural informal	MARRIED	Pension/rem	Secondary
13392	76616	22200181	3477.674641	Eastern Cape	Experience hunger	2	1	1	children present	female	52	African	Rural informal	MARRIED	Pension/rem	Primary
13397	68675	22200181	3477.674641		At risk of hunger	1	1	0	no children	male	30	African		NEVER MARRIED	Pension/rem	Secondary
13398	76610	22200181	3477.674641		At risk of hunger	1	1	0	no children	male	44	African		NEVER MARRIED	Pension/rem	Primary
13399	68667	22200181	3477.674641	Eastern Cape	At risk of hunger	3	2	1	children present	female	52	African	Rural informal	SEPARATED/DIVORCED	Salaries/wages	Primary
13401	76626	23400835	2125.245614	Eastern Cape	Experience hunger	2	1	1	children present	female	41	African	Rural informal	NEVER MARRIED	Salaries/wages	Primary
13403	76633	23400835	2125.245614	Eastern Cape	Food secure	8	1	7	children present	female	40	African	Rural informal	MARRIED	Pension/rem	Primary
13405	76638	23400835		Eastern Cape	Experience hunger	4	1	3	children present	female	33	African	Rural informal	MARRIED	Pension/rem	Primary
13406	76642	23400835	2125.245614	Eastern Cape	Experience hunger	3	2	1	children present	female	85	African	Rural informal	WIDOWED	Pension/rem	Secondary
13407	76641	23400835	2125.245614	Eastern Cape	Experience hunger	5	1	4	children present	female	29	African	Rural informal	MARRIED	Salaries/wages	Secondary
13408	76646	23400835	2125.245614	Eastern Cape	Experience hunger	7	4	3	children present	male	62	African	Rural informal	MARRIED	Pension/rem	Secondary
13412	76651	23400835	2125.245614	Eastern Cape	At risk of hunger	4	2	2	children present	male	56	African	Rural informal	MARRIED	Salaries/wages	Secondary
13415	76672	23400835	2125.245614	Eastern Cape	Experience hunger	4	2	2	children present	male	28	African	Rural informal	LIVING TOGETHER/CIVIL UNION	Pension/rem	Secondary
13419	76712	23400835	2125.245614	Eastern Cape	Experience hunger	9	4	5	children present	female	64	African	Rural informal	WIDOWED	Salaries/wages	No schooling
13421	76721	23400835	2125.245614	Eastern Cape	Experience hunger	9	3	6	children present	male	51	African	Rural informal	MARRIED	Pension/rem	Primary
13427	76592	22700047	2390.901316	Eastern Cape	Experience hunger	3	2	1	children present	male	72	African	Rural informal	WIDOWED	Pension/rem	Primary
13428	68885	22700306	7650.884211	Eastern Cape	At risk of hunger	8	4	4	children present	male	84	African	Rural informal	MARRIED	Pension/rem	Primary
13429	76574	23200595	885.2466667	Eastern Cape	Experience hunger	12	3	9	children present	male	51	African	Urban informal	MARRIED	No income	Primary
13431	68731	22700306	7650.884211	Eastern Cape	Experience hunger	7	2	5	children present	male	57	African	Rural informal	MARRIED	Salaries/wages	Primary
13432	68879	22700306	7650.884211	Eastern Cape	Food secure	2	1	1	children present	male	69	African	Rural informal	WIDOWED	Pension/rem	Primary
13434	68748	22700306	7650.884211	Eastern Cape	At risk of hunger	1	1	0	no children	male	52	African	Rural formal	NEVER MARRIED	No income	Secondary
13436	79334	23300141	1821.639098	Eastern Cape	At risk of hunger	8	6	2	children present	female	53	African	Rural informal	MARRIED	No income	Secondary
13437	79443	23300141	1821.639098	Eastern Cape	Food secure	2	1	1	children present	female	68	African	Rural informal	MARRIED	Pension/rem	Primary
13443	79337	23800174	2942.647773	Eastern Cape	Experience hunger	6	2	4	children present	male	51	African	Rural informal	MARRIED	No income	Primary
13444	72779	23300141	1821.639098	Eastern Cape	At risk of hunger	8	2	6	children present	female	42	African	Rural informal	SEPARATED/DIVORCED	No income	Primary
13445	68690	22500131	885.2466667	Eastern Cape	At risk of hunger	2	2	0	no children	male	71	African	Urban informal	WIDOWED	Pension/rem	No schooling
13446	79473	22500131	885.2466667	Eastern Cape	Experience hunger	5	2	3	children present	male	49	African	Urban informal	MARRIED	Salaries/wages	No schooling
13447	68641	22500131	885.2466667	Eastern Cape	At risk of hunger	1	1	0	no children	male	61	African	Urban informal	SEPARATED/DIVORCED	Pension/rem	Primary
13448	72822	22500131	885.2466667	Eastern Cape	At risk of hunger	1	1	0	no children	female	52	African	Urban informal	NEVER MARRIED	Pension/rem	Primary
13449	68643	22300246	2250.260062	Eastern Cape	At risk of hunger	1	1	0	no children	male	31	African	Rural formal	NEVER MARRIED	No income	Secondary
13450	68678	22500131	885.2466667	Eastern Cape	Food secure	1	1	0	no children	male	31	African	Urban informal	MARRIED	Salaries/wages	No schooling
13451	68555	20100045	400.5571429	Eastern Cape	Experience hunger	5	4	1	children present	male	62	Coloured	Urban formal	MARRIED	Pension/rem	Primary
13452	72879	22700047	2390.901316	Eastern Cape	Experience hunger	2	1	1	children present	male	43	African	Rural informal	MARRIED	Salaries/wages	Secondary
13454	68732	23200595	885.2466667	Eastern Cape	Experience hunger	5	1	4	children present	female	40	African	Urban informal	MARRIED	Salaries/wages	Secondary
13455	68734	22700306	7650.884211		At risk of hunger	1	1	0	no children	male	36	African		NEVER MARRIED	Salaries/wages	Secondary
13459	79486	23600418	2550.294737	Eastern Cape	Food secure	6	3	3	children present	female	45	African	Rural informal	MARRIED	No income	Secondary
13460	68660	23500715	2550.294737	Eastern Cape	Experience hunger	9	4	5	children present	female	73	African	Rural informal	WIDOWED	Pension/rem	No schooling
13461	75389	23600418	2550.294737	Eastern Cape	Experience hunger	4	1	3	children present	female	39	African	Rural informal	NEVER MARRIED	No income	Secondary
13464	75399	23600418	2550.294737	Eastern Cape	At risk of hunger	9	6	2	children present	male	55	African	Rural informal	MARRIED	Salaries/wages	Secondary
13465	75368	23600418	2550.294737	Eastern Cape	At risk of hunger	2	1	1	children present	female	64	African	Rural informal	WIDOWED	Salaries/wages	Secondary
13468	79460	23600418	2550.294737	Eastern Cape	At risk of hunger	7	3	4	children present	female	60	African	Rural informal	WIDOWED	Pension/rem	Primary
13469	75377	23600418	2550.294737	Eastern Cape	At risk of hunger	2	2	0	no children	female	59	African	Rural formal		Salaries/wages	Secondary
13471	75378	23600418	2550.294737	Eastern Cape	At risk of hunger	2	2	0	no children	female	97	African	Rural formal	WIDOWED	Pension/rem	No schooling
13472	72910	23600418	2550.294737	Eastern Cape	At risk of hunger	1	1	0	no children	male	25	African	Rural formal	NEVER MARRIED	Salaries/wages	Secondary
13473	75391	23600418	2550.294737	Eastern Cape	At risk of hunger	5	3	2	children present	female	60	African	Rural informal	MARRIED	Salaries/wages	Secondary
13474	75384	23600418	2550.294737	Eastern Cape	At risk of hunger	10	5	5	children present	female	62	African	Rural informal	MARRIED	Pension/rem	Secondary
13476	75372	23600418	2550.294737	Eastern Cape	Experience hunger	6	4	2	children present	female	55	White/Indian/Asian	Rural informal	WIDOWED	No income	Primary
13477	75356	23600418	2550.294737	Eastern Cape	Experience hunger	4	2	2	children present	female	44	African	Rural informal	WIDOWED	Pension/rem	Primary
13478	75360	23600418	2550.294737	Eastern Cape	At risk of hunger	1	1	0	no children	female	52	African	Rural formal	SEPARATED/DIVORCED	Pension/rem	No schooling
13479	75380	23600418	2550.294737	Eastern Cape	Experience hunger	3	1	2	children present	female	24	African	Rural informal		No income	Tertiary/higher
13480	75266	23400859	2125.245614	Eastern Cape	Experience hunger	6	2	4	children present	male	42	African	Rural informal	MARRIED	Pension/rem	No schooling
13481	75253	23400859	2125.245614	Eastern Cape	Experience hunger	1	1	0	no children	female	74	African	Rural formal	MARRIED	Pension/rem	Primary
13483	75272	23400859	2125.245614	Eastern Cape	Experience hunger	2	1	1	children present	female	69	African	Rural informal	WIDOWED	Pension/rem	No schooling
13484	75416	23400859	2125.245614	Eastern Cape	At risk of hunger	8	3	5	children present	female	62	African	Rural informal	MARRIED	Pension/rem	Secondary
13485	79467	22700047	2390.901316	Eastern Cape	Experience hunger	7	5	2	children present	male	74	African	Rural informal	WIDOWED	Pension/rem	No schooling
13490	75425	23400859	2125.245614	Eastern Cape	Experience hunger	6	2	4	children present	female	57	African	Rural informal	MARRIED	Pension/rem	Primary
13491	75419	23400859	2125.245614	Eastern Cape	Food secure	6	2	4	children present	female	48	African	Rural informal	MARRIED	Pension/rem	Secondary
13493	75414	23400859	2125.245614	Eastern Cape	Experience hunger	3	1	2	children present	female	28	African	Rural informal	MARRIED	Pension/rem	Secondary
13494	75410	23400859	2125.245614	Eastern Cape	Experience hunger	6	2	4	children present	female	52	African	Rural informal	NEVER MARRIED	Salaries/wages	Primary
13495	75413	23400859	2125.245614	Eastern Cape	Experience hunger	4	2	2	children present	female	93	African	Rural informal	MARRIED	Salaries/wages	No schooling
13496	75261	23400859	2125.245614	Eastern Cape	At risk of hunger	5	2	3	children present	female	55	African	Rural informal	MARRIED	Pension/rem	Primary
13497	75421	23400859	2125.245614	Eastern Cape	At risk of hunger	3	1	2	children present	female	36	African	Rural informal	MARRIED	Pension/rem	Secondary
13500	75369	23600418	2550.294737	Eastern Cape	Experience hunger	6	4	2	children present	female	69	African	Rural informal	WIDOWED	Pension/rem	Secondary
13601	66922	80900236	219.1004785	Mpumalanga	Experience hunger	3	1	2	children present	female	34	African	Urban formal	NEVER MARRIED	No income	Secondary
13602	66960	80900236	219.1004785	Mpumalanga	Food secure	2	2	0	no children	male	28	African	Urban formal	LIVING TOGETHER/CIVIL UNION	Salaries/wages	Secondary
13604	66815	80900326	658.5	Mpumalanga	Food secure	3	3	0	no children	male	56	African	Urban informal	MARRIED	Salaries/wages	Primary
13605	66903	80900326	658.5	Mpumalanga	Food secure	2	1	1	children present	female	31	African	Urban informal	NEVER MARRIED	Pension/rem	Secondary
13606	66812	80900326	658.5	Mpumalanga	At risk of hunger	8	5	3	children present	male	45	African	Urban informal	LIVING TOGETHER/CIVIL UNION	No income	Primary
13607	66909	80900236	219.1004785	Mpumalanga	Experience hunger	6	3	3	children present	male	49	African	Urban formal	MARRIED	No income	Secondary
13608	66988	81200304	1154.347826		At risk of hunger	2	2	0	no children	male	48	African		LIVING TOGETHER/CIVIL UNION	Sale of prs	No schooling
13610	66823	80900326	658.5	Mpumalanga	Experience hunger	4	2	2	children present	male	52	African	Urban informal	LIVING TOGETHER/CIVIL UNION	Salaries/wages	Secondary
13612	66963	80900236	219.1004785	Mpumalanga	Experience hunger	1	1	0	no children	male	47	African	Urban formal	NEVER MARRIED	No income	Primary
13614	66914	80900326	658.5	Mpumalanga	Experience hunger	5	3	2	children present	female	44	African	Urban informal	NEVER MARRIED	Salaries/wages	Primary
13616	60703	80900236	219.1004785	Mpumalanga	Experience hunger	4	2	2	children present	female	32	African	Urban formal	LIVING TOGETHER/CIVIL UNION	Pension/rem	Primary
13617	66974	80900326	658.5	Mpumalanga	Experience hunger	7	3	4	children present	female	39	African	Urban informal	MARRIED	No income	Secondary
13621	66959	80900236	219.1004785	Mpumalanga	Food secure	1	1	0	no children	male	36	African	Urban formal	NEVER MARRIED	Salaries/wages	Secondary
13622	66912	80900236	219.1004785	Mpumalanga	Food secure	3	2	1	children present	male	35	African	Urban formal	MARRIED	Salaries/wages	Tertiary/higher
13623	60718	80900236	219.1004785	Mpumalanga	Food secure	3	2	1	children present	female	26	African	Urban formal	NEVER MARRIED	No income	Primary
13624	66811	80900236	219.1004785	Mpumalanga	Experience hunger	2	1	1	children present	female	44	African	Urban formal	MARRIED	No income	Primary
13625	60741	80900236	219.1004785	Mpumalanga	Food secure	2	2	0	no children	male	40	African	Urban formal	NEVER MARRIED	Salaries/wages	Secondary
13626	60743	80900236	219.1004785	Mpumalanga	Food secure	3	2	1	children present	male	44	African	Urban formal	MARRIED	No income	Primary
13627	60732	80900236	219.1004785	Mpumalanga	Experience hunger	5	2	3	children present	female	27	African	Urban formal	NEVER MARRIED	No income	Secondary
13629	60719	80900236	219.1004785	Mpumalanga	Food secure	1	1	0	no children	male	54	African	Urban formal	MARRIED	No income	Secondary
13630	60728	80900236	219.1004785	Mpumalanga	At risk of hunger	4	1	3	children present	female	36	African	Urban formal	WIDOWED	Pension/rem	Secondary
13632	60702	80900236		Mpumalanga	Food secure	5	2	3	children present	male	42	African	Urban formal	MARRIED	No income	Secondary
13633	60737	80900236	219.1004785	Mpumalanga	Experience hunger	3	1	2	children present	female	65	African	Urban formal	MARRIED	Pension/rem	Primary
13634	66989	81300025	1206.818182	Mpumalanga	Food secure	5	3	2	children present	male	51	African	Rural informal	MARRIED	Salaries/wages	Secondary
13635	66984	81300025	1206.818182	Mpumalanga	Experience hunger	3	2	1	children present	female	71	African	Rural informal	WIDOWED	Pension/rem	No schooling
13637	66999	81300025	1206.818182	Mpumalanga	Food secure	2	2	0	no children	male	80	African	Rural formal	MARRIED	Pension/rem	No schooling
13639	60715	81300025	1206.818182	Mpumalanga	Food secure	6	4	2	children present	male	57	African	Rural informal	NEVER MARRIED	Salaries/wages	No schooling
13641	63968	81200304	1154.347826	Mpumalanga	Food secure	4	1	3	children present	female	72	African	Rural informal	WIDOWED	Pension/rem	No schooling
13642	63963	81200304	1154.347826	Mpumalanga	Food secure	6	2	4	children present	male	51	African	Rural informal	MARRIED	Salaries/wages	Secondary
13644	67540	81300025	1206.818182	Mpumalanga	Experience hunger	6	3	3	children present	female	29	African	Rural informal	NEVER MARRIED		Secondary
13645	67545	81300025	1206.818182	Mpumalanga	Experience hunger	4	2	2	children present	female	52	African	Rural informal	MARRIED	No income	No schooling
13647	60747	81200304	1154.347826	Mpumalanga	Food secure	4	2	2	children present	female	59	African	Rural informal	LIVING TOGETHER/CIVIL UNION	Pension/rem	Primary
13649	66980	81200304	1154.347826	Mpumalanga	Experience hunger	8	3	4	children present	female	69	African	Rural informal	LIVING TOGETHER/CIVIL UNION	Pension/rem	Primary
13650	60748	81200304	1154.347826	Mpumalanga	Food secure	6	3	3	children present	male	38	African	Rural informal	MARRIED	No income	Secondary
13652	67689	81500034	2510.105263	Mpumalanga	Food secure	3	1	2	children present	female	42	White/Indian/Asian	Urban formal	WIDOWED	Salaries/wages	No schooling
13656	67676	81500034	2510.105263	Mpumalanga	Food secure	5	2	3	children present	male	45	White/Indian/Asian	Urban formal	LIVING TOGETHER/CIVIL UNION	Pension/rem	Tertiary/higher
13657	67686	81500034	2510.105263	Mpumalanga	Food secure	4	4	0	no children	female	35	African	Urban formal	NEVER MARRIED	Salaries/wages	Secondary
13658	67681	81500034	2510.105263	Mpumalanga	Food secure	4	3	1	children present	male	66	White/Indian/Asian	Urban formal	MARRIED	Pension/rem	Secondary
13663	51562	81500058	2410.105263	Mpumalanga	Food secure	4	2	2	children present	male	39	White/Indian/Asian	Urban formal	MARRIED	Salaries/wages	Tertiary/higher
13667	67726	81500034	2510.105263	Mpumalanga	Food secure	4	2	2	children present	male	72	White/Indian/Asian	Urban formal	MARRIED	Pension/rem	Secondary
13670	67693	81500034	2510.105263	Mpumalanga	Food secure	5	4	1	children present	male	75	African	Urban formal	MARRIED	Pension/rem	No schooling
13673	51430	80100320	1206.818182	Mpumalanga	Food secure	5	3	2	children present	female	46	African	Rural informal	WIDOWED	Salaries/wages	Secondary
13674	67718	81500105	267.7894737	Mpumalanga	Food secure	2	1	1	children present	female	49	African	Urban formal	NEVER MARRIED	Salaries/wages	Tertiary/higher
13676	67684	81500034	2510.105263	Mpumalanga	Food secure	4	3	1	children present	female	69	African	Urban formal	WIDOWED	Salaries/wages	Secondary
13678	66755	80100401	1264.285714	Mpumalanga	Experience hunger	1	1	0	no children	male	32	African	Rural formal	NEVER MARRIED	No income	Secondary
13679	51001	80100401	1264.285714	Mpumalanga	At risk of hunger	2	2	0	no children	male	49	African	Rural formal	NEVER MARRIED	Salaries/wages	Primary
13680	51011	80100401	1264.285714	Mpumalanga	At risk of hunger	5	2	3	children present	female	79	African	Rural informal	WIDOWED	Pension/rem	Primary
13681	51426	80100320	1206.818182	Mpumalanga	Experience hunger	7	2	5	children present	female	40	African	Rural informal	NEVER MARRIED	Salaries/wages	Primary
13682	63911	80100320	1206.818182	Mpumalanga	Food secure	2	2	0	no children	male	36	African	Rural formal	LIVING TOGETHER/CIVIL UNION	Sale of prs	Secondary
13683	51431	80100320	1206.818182	Mpumalanga	Experience hunger	1	1	0	no children	female	54	African	Rural formal	MARRIED	No income	Primary
13685	63918	80100320	1206.818182	Mpumalanga	Experience hunger	5	2	3	children present	female	72	African	Rural informal	NEVER MARRIED	Pension/rem	No schooling
13686	62448	81500105	267.7894737	Mpumalanga	Food secure	1	1	0	no children	female	52	White/Indian/Asian	Urban formal	MARRIED	Salaries/wages	Tertiary/higher
13687	62430	81500105	267.7894737	Mpumalanga	Food secure	2	2	0	no children	female	62	African	Urban formal	NEVER MARRIED	Salaries/wages	Tertiary/higher
13692	62440	80200072	1345.195804	Mpumalanga	Food secure	11	6	5	children present	female	56	African	Urban formal	NEVER MARRIED	Salaries/wages	Primary
13695	67716	81500105	267.7894737	Mpumalanga	Food secure	4	3	1	children present	male	59	White/Indian/Asian	Urban formal	MARRIED	Salaries/wages	Tertiary/higher
13697	62450	81500105	267.7894737	Mpumalanga	Food secure	4	3	1	children present	male	38	African	Urban formal	LIVING TOGETHER/CIVIL UNION	Sale of prs	Secondary
13698	67712	81500105	267.7894737	Mpumalanga	Food secure	2	1	1	children present	female	46	White/Indian/Asian	Urban formal	MARRIED	Salaries/wages	Secondary
13700	62436	80100320	1206.818182	Mpumalanga	At risk of hunger	1	1	0	no children	female	48	African	Rural formal	NEVER MARRIED	No income	Primary
13702	59766	80700032	691.425	Mpumalanga	Experience hunger	5	3	2	children present	female	49	African	Urban informal	NEVER MARRIED		No schooling
13703	60393	80700032	691.425	Mpumalanga	At risk of hunger	6	2	4	children present	male	27	African	Urban informal	MARRIED	Salaries/wages	No schooling
13705	59755	80700032	691.425	Mpumalanga	Food secure	4	2	2	children present	female	47	African	Urban informal	NEVER MARRIED	Salaries/wages	Secondary
13706	59678	80700032	691.425	Mpumalanga	Experience hunger	10	5	4	children present	female	51	African	Urban informal		No income	Primary
13707	59772	80700111	1409.252747	Mpumalanga	Experience hunger	3	2	1	children present	male	36	African	Urban formal	NEVER MARRIED	No income	Secondary
13708	59761	80700032	691.425	Mpumalanga	At risk of hunger	5	2	3	children present	female	52	African	Urban informal	NEVER MARRIED	Salaries/wages	No schooling
13709	59751	80700032	691.425	Mpumalanga	Food secure	2	2	0	no children	male	50	African	Urban informal	NEVER MARRIED	Sale of prs	Tertiary/higher
13711	59767	80700032	691.425	Mpumalanga	Food secure	2	1	1	children present	female	38	African	Urban informal	NEVER MARRIED	No income	Primary
13713	59758	80700111	1409.252747	Mpumalanga	Food secure	2	2	0	no children	male	52	African	Urban formal	MARRIED	Pension/rem	Primary
13716	59775	80700111	1409.252747	Mpumalanga	Food secure	2	2	0	no children	female	57	African	Urban formal	NEVER MARRIED	No income	Primary
13717	59756	80700111	1409.252747	Mpumalanga	Food secure	3	2	1	children present	female	53	African	Urban formal	WIDOWED	Salaries/wages	Primary
13718	60430	80700111	1409.252747	Mpumalanga	Experience hunger	4	1	3	children present	female	33	African	Urban formal	NEVER MARRIED	No income	Secondary
13719	59699	80700111	1409.252747	Mpumalanga	Food secure	11	3	8	children present	female	43	African	Urban formal	MARRIED	Pension/rem	Primary
13720	60434	80700111	1409.252747	Mpumalanga	At risk of hunger	13	6	7	children present	female	64	African	Urban formal	MARRIED	Pension/rem	No schooling
13721	60436	80700111	1409.252747	Mpumalanga	Food secure	2	1	1	children present	female	30	African	Urban formal	NEVER MARRIED	Salaries/wages	Secondary
13722	66043	61200062	567.3974359	North West	Experience hunger	10	3	7	children present	male	62	African	Rural formal	MARRIED	Pension/rem	Primary
13724	60440	80700111	1409.252747	Mpumalanga	Food secure	5	2	3	children present	male	38	African	Urban formal	LIVING TOGETHER/CIVIL UNION	Salaries/wages	Primary
13725	59773	80700111	1409.252747	Mpumalanga	Food secure	10	4	6	children present	male	55	African	Urban formal	MARRIED	Salaries/wages	Secondary
13726	60442	80700107	727.8157895	Mpumalanga	Experience hunger	3	1	2	children present	female	45	African	Urban informal	NEVER MARRIED	No income	Primary
13727	59698	80700111	1409.252747	Mpumalanga	Food secure	6	4	2	children present	female	78	African	Urban formal	MARRIED		No schooling
13728	60450	80700111	1409.252747	Mpumalanga	Experience hunger	8	4	4	children present	female	62	African	Urban formal	WIDOWED	Pension/rem	Primary
13729	60431	80700111	1409.252747	Mpumalanga	Experience hunger	4	1	3	children present	female	40	African	Urban formal	NEVER MARRIED	No income	Primary
13731	67498	61000105	316.0727273	North West	Experience hunger	2	2	0	no children	female	79	African	Urban formal	WIDOWED	Pension/rem	No schooling
13733	67494	61000105	316.0727273	North West	Experience hunger	9	5	4	children present	female	70	African	Urban formal	WIDOWED	Pension/rem	No schooling
13734	64592	61000105	316.0727273	North West	Experience hunger	11	2	9	children present	female	39	African	Urban formal	NEVER MARRIED	Pension/rem	Primary
13736	72677	61200062	567.3974359	North West	Experience hunger	6	2	4	children present	female	52	African	Rural formal	MARRIED		No schooling
13737	67275	61400316	1309.0432		Experience hunger	1	1	0	no children	male	23	African		NEVER MARRIED	Salaries/wages	Secondary
13738	72727	61400316	1309.0432	North West	Experience hunger	2	1	1	children present	female	46	African	Rural informal	MARRIED	No income	Secondary
13740	66429	61200062	567.3974359	North West	Experience hunger	19	6	13	children present	female	64	African	Rural formal	WIDOWED	Pension/rem	No schooling
13741	64594	61000105	316.0727273	North West	Experience hunger	3	3	0	no children	female	76	African	Urban formal	WIDOWED	Pension/rem	No schooling
13742	66284	61000105	316.0727273	North West	Experience hunger	10	3	7	children present	male	45	African	Urban formal	MARRIED	Salaries/wages	Primary
13743	66434	61200062	567.3974359	North West	Experience hunger	11	4	7	children present	male	62	African	Rural formal	MARRIED	Salaries/wages	No schooling
13747	67255	61400316	1309.0432	North West	Experience hunger	6	2	4	children present	male	57	African	Rural informal	NEVER MARRIED	No income	No schooling
13748	66467	61200062	567.3974359	North West	Food secure	1	1	0	no children	female	53	African	Rural informal	WIDOWED	Pension/rem	No schooling
13750	72729	61200062	567.3974359	North West	Experience hunger	2	2	0	no children	male	23	African	Rural informal	MARRIED	No income	Secondary
13751	66866	80900237	1233.096154	Mpumalanga	Food secure	2	2	0	no children	female	39	African	Urban formal	SEPARATED/DIVORCED	Salaries/wages	Secondary
13752	66865	80900237	1233.096154	Mpumalanga	Food secure	4	1	3	children present	female	48	African	Urban formal	NEVER MARRIED	Salaries/wages	Tertiary/higher
13754	66892	80900237	1233.096154	Mpumalanga	Food secure	3	2	1	children present	male	54	African	Urban formal	MARRIED	Pension/rem	Secondary
13755	66780	80900237	1233.096154	Mpumalanga	Experience hunger	4	4	0	no children	female	45	African	Urban formal	WIDOWED	No income	No schooling
13757	66873	80900237	1233.096154	Mpumalanga	Experience hunger	4	3	1	children present	female	67	African	Urban formal	WIDOWED	Pension/rem	No schooling
13759	66899	80900237	1233.096154	Mpumalanga	At risk of hunger	3	3	0	no children	male	59	African	Urban formal	MARRIED	Salaries/wages	Secondary
13761	66888	80900237	1233.096154	Mpumalanga	Food secure	2	2	0	no children	male	53	African	Urban formal	LIVING TOGETHER/CIVIL UNION	No income	No schooling
13762	66889	80900237	1233.096154	Mpumalanga	Food secure	1	1	0	no children	male	26	African	Urban formal	NEVER MARRIED	Salaries/wages	Secondary
13770	66896	80900237	1233.096154	Mpumalanga	Experience hunger	2	2	0	no children	male	44	African	Urban formal	MARRIED	No income	Secondary
13773	66881	80900237	1233.096154	Mpumalanga	Experience hunger	5	2	3	children present	male	39	African	Urban formal	LIVING TOGETHER/CIVIL UNION	No income	No schooling
13774	66852	80900237	1233.096154	Mpumalanga	Experience hunger	8	4	4	children present	female	53	African	Urban formal	WIDOWED	Pension/rem	Primary
13775	66893	80900237	1233.096154	Mpumalanga	Food secure	10	7	3	children present	female	67	African	Urban formal	MARRIED	Pension/rem	No schooling
13779	66793	80900237	1233.096154	Mpumalanga	Experience hunger	1	1	0	no children	male	54	African		MARRIED	Salaries/wages	Secondary
13780	66822	80900326	658.5	Mpumalanga	Food secure	3	1	2	children present	female	45	African	Urban informal	NEVER MARRIED	Salaries/wages	No schooling
13781	66972	80900326	658.5	Mpumalanga	Experience hunger	7	1	6	children present	female	59	African	Urban informal		Salaries/wages	No schooling
13783	66965	80900236	219.1004785	Mpumalanga	Experience hunger	4	2	2	children present	male	35	African	Urban formal	NEVER MARRIED	No income	Secondary
13784	66969	80900236	219.1004785	Mpumalanga	Experience hunger	3	3	0	no children	female	49	African	Urban formal	SEPARATED/DIVORCED	Salaries/wages	Primary
13785	66787	80900237	1233.096154	Mpumalanga	Food secure	5	3	2	children present	male	42	African	Urban formal	LIVING TOGETHER/CIVIL UNION	Salaries/wages	Secondary
13786	66778	80900326	658.5	Mpumalanga	Food secure	2	2	0	no children	male	39	African	Urban informal	LIVING TOGETHER/CIVIL UNION	Salaries/wages	Secondary
13787	59570	80900466	951.979798	Mpumalanga	Food secure	3	2	1	children present	male	28	Coloured	Rural formal	LIVING TOGETHER/CIVIL UNION	Salaries/wages	Secondary
13789	66799	80900326	658.5	Mpumalanga	Food secure	3	1	2	children present	female	42	African	Urban informal	NEVER MARRIED	Pension/rem	Secondary
13790	59569	80900466	951.979798	Mpumalanga	Food secure	3	3	0	no children	male	55	African		MARRIED	Salaries/wages	No schooling
13791	67571	80900466	951.979798	Mpumalanga	Food secure	3	3	0	no children	male	32	African	Rural informal	NEVER MARRIED	Salaries/wages	Secondary
13792	67563	80900466	951.979798	Mpumalanga	Food secure	3	2	1	children present	male	40	African	Rural formal	LIVING TOGETHER/CIVIL UNION	Salaries/wages	Tertiary/higher
13793	67573	80900466	951.979798	Mpumalanga	Food secure	6	4	3	children present	female	33	African	Rural formal	NEVER MARRIED	Pension/rem	No schooling
13794	67572	80900466	951.979798	Mpumalanga	Food secure	6	4	2	children present	male	31	African	Rural formal	LIVING TOGETHER/CIVIL UNION	Salaries/wages	Secondary
13795	67575	80900466	951.979798	Mpumalanga	Food secure	4	2	2	children present	male	51	African	Rural formal	MARRIED	Salaries/wages	No schooling
13796	59551	80900466	951.979798	Mpumalanga	Experience hunger	2	2	0	no children	male	63	African	Rural informal	MARRIED	Salaries/wages	Primary
13797	59559	80900466	951.979798	Mpumalanga	Experience hunger	1	1	0	no children	male	67	African	Rural informal	LIVING TOGETHER/CIVIL UNION	No income	No schooling
13798	66376	68800099	248.3428571	North West	Food secure	7	4	3	children present	female	54	African	Urban formal	MARRIED		Secondary
13800	66796	80900326	658.5	Mpumalanga	Experience hunger	3	2	1	children present	male	44	African	Urban informal	LIVING TOGETHER/CIVIL UNION	Salaries/wages	Primary
13806	59792	60300038	289.7333333	North West	Experience hunger	5	2	3	children present	male	35	African	Urban formal			No schooling
13807	67080	60300038	289.7333333	North West	At risk of hunger	4	1	3	children present	female	21	African	Urban formal	NEVER MARRIED	No income	No schooling
13815	59776	60300038	289.7333333	North West	Experience hunger	8	5	3	children present	male	56	African	Urban formal	MARRIED	No income	No schooling
13817	64302	60200494	632.1454545	North West	Experience hunger	6	3	3	children present	male	47	African	Urban formal	MARRIED	Salaries/wages	Secondary
13818	72650	61200062	567.3974359	North West	Experience hunger	3	3	0	no children	female	29	African	Rural informal	NEVER MARRIED	No income	Primary
13819	72676	61200062	567.3974359	North West	Experience hunger	4	2	2	children present	female	27	African	Rural formal		Pension/rem	Primary
13821	65939	60300038	289.7333333	North West	Experience hunger	8	6	2	children present	male	60	African	Urban formal	MARRIED	No income	No schooling
13823	71062	60300038	289.7333333	North West	Food secure	3	2	1	children present	female	22	African	Urban formal	NEVER MARRIED	Pension/rem	No schooling
13826	66442	61200062	567.3974359	North West	Experience hunger	16	6	10	children present	male	54	African	Rural formal	MARRIED		Primary
13829	62810	60700009	567.3974359	North West	Food secure	1	1	0	no children	female	72	African		NEVER MARRIED	Pension/rem	Primary
13830	58948	88200023	1479.715385	Mpumalanga	Food secure	5	2	3	children present	male	33	African	Urban formal	MARRIED	Salaries/wages	Secondary
13831	59913	88200023	1479.715385	Mpumalanga	Food secure	4	2	2	children present	male	31	African	Urban formal	LIVING TOGETHER/CIVIL UNION	Salaries/wages	Secondary
13832	58946	88200023	1479.715385	Mpumalanga	Food secure	4	3	1	children present	male	32	Coloured	Urban formal	LIVING TOGETHER/CIVIL UNION	Salaries/wages	Secondary
13833	59909	88200023	1479.715385	Mpumalanga	Food secure	2	1	1	children present	female	50	African	Urban formal	NEVER MARRIED	Pension/rem	Primary
13834	60407	88200023	1479.715385	Mpumalanga	Food secure	7	4	3	children present	female	46	African	Urban formal	MARRIED		Secondary
13836	60410	88200023	1479.715385	Mpumalanga	Food secure	4	2	2	children present	male	36	African	Urban formal	MARRIED	Salaries/wages	Secondary
13837	72558	61200062	567.3974359	North West	Experience hunger	16	7	8	children present	male	61	African	Rural formal	MARRIED	Pension/rem	No schooling
13838	72747	61400316	1309.0432	North West	Experience hunger	5	5	0	no children	male	71	African	Rural formal	MARRIED	Pension/rem	Primary
13839	72732	61400316	1309.0432	North West	At risk of hunger	2	2	0	no children	female	31	African	Rural formal	LIVING TOGETHER/CIVIL UNION	No income	Secondary
13840	66537	61400316	1309.0432	North West	Food secure	3	3	0	no children	male	87	African	Rural formal	MARRIED	Pension/rem	Primary
13841	66470	61200062	567.3974359	North West	Experience hunger	4	3	1	children present	male	49	African	Rural formal	MARRIED	Salaries/wages	Secondary
13844	66041	61200062	567.3974359	North West	At risk of hunger	10	5	5	children present	female	50	African	Rural formal	WIDOWED		No schooling
13846	64593	61000105	316.0727273	North West	Experience hunger	3	3	0	no children	female	33	African	Urban formal	NEVER MARRIED	No income	Secondary
13847	67424	61000105	316.0727273	North West	Experience hunger	6	6	0	no children	female	58	African	Urban formal	MARRIED	Pension/rem	No schooling
13848	67477	61000105	316.0727273	North West	Food secure	5	3	2	children present	female	73	African	Urban formal	WIDOWED	Pension/rem	No schooling
13849	67490	61000105	316.0727273	North West	Experience hunger	5	2	3	children present	female	46	African	Urban formal	NEVER MARRIED		Secondary
13852	66801	80900326	658.5		Food secure	1	1	0	no children	male	29	African		LIVING TOGETHER/CIVIL UNION	Salaries/wages	Secondary
13854	67585	81300025	1206.818182	Mpumalanga	Experience hunger	12	5	7	children present	male	67	African	Rural informal	MARRIED	Pension/rem	No schooling
13855	60734	81200304	1154.347826	Mpumalanga	Experience hunger	5	2	3	children present	female	50	African	Rural informal	MARRIED	Salaries/wages	No schooling
13856	67577	81300025	1206.818182	Mpumalanga	Experience hunger	6	2	4	children present	female	70	African	Rural informal	WIDOWED	Pension/rem	No schooling
13858	63972	81200304	1154.347826	Mpumalanga	Experience hunger	4	2	2	children present	male	46	African	Rural informal	MARRIED	No income	No schooling
13859	66917	81200304	1154.347826	Mpumalanga	Food secure	4	3	1	children present	male	62	African	Rural informal	MARRIED		No schooling
13860	63973	81200304	1154.347826	Mpumalanga	Experience hunger	6	3	3	children present	male	27	African	Rural informal	MARRIED	Salaries/wages	Secondary
13861	60723	81200304	1154.347826	Mpumalanga	Experience hunger	1	1	0	no children	female	59	African	Rural formal	WIDOWED	No income	Secondary
13862	60721	81200304	1154.347826	Mpumalanga	Experience hunger	2	1	1	children present	female	64	African	Rural informal	NEVER MARRIED	No income	Primary
13863	66976	81200304	1154.347826	Mpumalanga	Food secure	5	4	1	children present	female	73	African	Rural informal	WIDOWED		No schooling
13864	63961	81200304	1154.347826	Mpumalanga	Experience hunger	3	2	1	children present	female	83	African	Rural informal	WIDOWED	Pension/rem	No schooling
13865	67576	81300025	1206.818182	Mpumalanga	Experience hunger	5	3	2	children present	female	38	African	Rural informal	NEVER MARRIED	No income	Secondary
13866	66925	81200304	1154.347826	Mpumalanga	Food secure	5	2	3	children present	male	47	African	Rural informal	MARRIED	No income	Secondary
13868	60725	81200304	1154.347826	Mpumalanga	Food secure	2	1	1	children present	female	29	African	Rural informal	NEVER MARRIED	Salaries/wages	Secondary
13869	63953	81200304	1154.347826	Mpumalanga	Food secure	2	1	1	children present	male	25	African	Rural informal	NEVER MARRIED	Salaries/wages	Primary
13870	63955	81200304	1154.347826	Mpumalanga	Experience hunger	7	4	3	children present	male	45	African	Urban formal	MARRIED	Salaries/wages	Secondary
13871	67534	81300025	1206.818182	Mpumalanga	Food secure	3	2	1	children present	male	35	African	Rural informal	MARRIED	Salaries/wages	Secondary
13873	66997	81300025	1206.818182	Mpumalanga	Food secure	3	2	1	children present	female	48	African	Rural informal	NEVER MARRIED	No income	Primary
13874	67542	81300025	1206.818182	Mpumalanga	Food secure	6	2	4	children present	female	48	African	Rural informal	MARRIED	Salaries/wages	Secondary
13875	60711	81300025	1206.818182	Mpumalanga	Experience hunger	4	2	2	children present	male	39	African	Rural informal	MARRIED	No income	Secondary
13876	60710	81300025	1206.818182	Mpumalanga	Experience hunger	1	1	0	no children	female	68	African	Rural formal	NEVER MARRIED		No schooling
13878	67527	81300025	1206.818182	Mpumalanga	Experience hunger	5	3	2	children present	male	61	African	Rural informal	NEVER MARRIED	No income	No schooling
13894	67536	80900466	951.979798	Mpumalanga	Food secure	6	4	1	children present	male	57	White/Indian/Asian	Rural formal	WIDOWED	Pension/rem	Secondary
13895	67569	80900466	951.979798	Mpumalanga	Food secure	1	1	0	no children	male	34	African	Rural informal	MARRIED	Salaries/wages	Secondary
13896	63964	80900466	951.979798	Mpumalanga	Food secure	2	2	0	no children	male	36	African	Rural informal	MARRIED	Salaries/wages	Tertiary/higher
13898	67537	80900466	951.979798	Mpumalanga	Food secure	1	1	0	no children	male	32	African	Rural informal	NEVER MARRIED	Salaries/wages	Tertiary/higher
13899	67583	80900466	951.979798	Mpumalanga	Food secure	4	2	2	children present	male	46	African	Rural formal	MARRIED	Salaries/wages	Secondary
13919	55142	77402336	325.7750343	Gauteng	Food secure	7	5	3	children present	male	50	Coloured	Urban formal	MARRIED	Salaries/wages	Tertiary/higher
13920	72212	77402336	325.7750343	Gauteng	At risk of hunger	4	3	1	children present	male	59	White/Indian/Asian	Urban formal	MARRIED	Salaries/wages	Secondary
13921	71624	77402336	325.7750343	Gauteng	Food secure	2	2	0	no children	male	64	White/Indian/Asian	Urban formal	MARRIED	Salaries/wages	Tertiary/higher
13928	55935	77402336	325.7750343	Gauteng	Food secure	2	2	0	no children	female	50	Coloured	Urban formal	SEPARATED/DIVORCED	Salaries/wages	Secondary
13932	72202	77402336	325.7750343	Gauteng	Food secure	2	2	0	no children	male	40	White/Indian/Asian	Urban formal	MARRIED	Salaries/wages	Secondary
13934	72243	77402336	325.7750343	Gauteng	Food secure	2	2	0	no children	male	79	White/Indian/Asian	Urban formal	MARRIED	Pension/rem	Secondary
13936	63562	77402087	2033.982351	Gauteng	Experience hunger	3	3	0	no children	male	56	White/Indian/Asian	Urban formal	MARRIED	Salaries/wages	Secondary
13937	63554	77402087	2033.982351	Gauteng	Food secure	5	4	1	children present	male	31	African	Urban formal	MARRIED	Salaries/wages	Tertiary/higher
13939	63521	77402087		Gauteng	Food secure	5	3	2	children present	male	28	White/Indian/Asian	Urban formal	MARRIED	Salaries/wages	Secondary
13941	63514	77402087	2033.982351	Gauteng	Food secure	5	2	3	children present	male	36	Coloured	Urban formal	MARRIED	Salaries/wages	Secondary
13942	58345	77402087	2033.982351	Gauteng	Food secure	5	2	3	children present	male	29	Coloured	Urban formal	MARRIED		Secondary
13950	63580	77403311	4406.96176	Gauteng	Food secure	5	3	2	children present	male	45	White/Indian/Asian	Urban formal	MARRIED	Salaries/wages	Tertiary/higher
13951	51079	77401413	5363.150708	Gauteng	Experience hunger	4	2	2	children present	male	39	African	Urban formal	NEVER MARRIED	Sale of prs	No schooling
13952	57982	77401413	5363.150708	Gauteng	Experience hunger	3	1	2	children present	female	70	African	Urban formal	WIDOWED	Pension/rem	Primary
13953	57994	77401413	5363.150708	Gauteng	Food secure	4	1	3	children present	female	50	African	Urban formal	NEVER MARRIED	Sale of prs	Primary
13954	57985	77401413	5363.150708	Gauteng	Experience hunger	5	1	4	children present	female	31	African	Urban formal	NEVER MARRIED	No income	Secondary
13955	57979	77401413	5363.150708	Gauteng	Experience hunger	3	2	1	children present	female	62	African	Urban formal	MARRIED	Sale of prs	Primary
13956	57930	77401413	5363.150708	Gauteng	Food secure	4	2	2	children present	male	33	African	Urban formal	MARRIED	Salaries/wages	Tertiary/higher
13957	51600	77401413	5363.150708	Gauteng	Experience hunger	3	2	1	children present	male	38	African	Urban formal	LIVING TOGETHER/CIVIL UNION		No schooling
13959	57981	77401413	5363.150708	Gauteng	Food secure	5	3	2	children present	male	69	African	Urban formal	MARRIED	Salaries/wages	Secondary
13960	57993	77401413	5363.150708	Gauteng	Food secure	4	3	1	children present	male	46	African	Urban formal	SEPARATED/DIVORCED	Salaries/wages	Tertiary/higher
13961	57996	77401413	5363.150708	Gauteng	Experience hunger	3	1	2	children present	female	38	African	Urban formal	SEPARATED/DIVORCED	Sale of prs	Secondary
13963	56758	77402136	668.8380063	Gauteng	Food secure	9	5	4	children present	male	60	Coloured	Urban formal	MARRIED	Salaries/wages	No schooling
13964	57974	77403575	4022.363031	Gauteng	Experience hunger	3	2	1	children present	female	43	African	Urban formal	WIDOWED	Salaries/wages	Secondary
13968	56929	77403575	4022.363031	Gauteng	Food secure	2	1	1	children present	female	67	African	Urban formal	SEPARATED/DIVORCED	Pension/rem	Primary
13969	56949	77403575	4022.363031	Gauteng	Food secure	3	2	1	children present	male	40	African	Urban formal	WIDOWED	Salaries/wages	Tertiary/higher
13970	57950	77403575	4022.363031	Gauteng	Food secure	2	2	0	no children	male	24	African	Urban formal	LIVING TOGETHER/CIVIL UNION	No income	Tertiary/higher
13972	57986	77403575	4022.363031	Gauteng	Food secure	5	4	1	children present	male	35	African	Urban formal	NEVER MARRIED	Sale of prs	Tertiary/higher
13977	57956	77403575	4022.363031	Gauteng	Food secure	3	2	1	children present	male	31	African	Urban formal	LIVING TOGETHER/CIVIL UNION	Salaries/wages	Tertiary/higher
13979	57957	77403575	4022.363031	Gauteng	Experience hunger	11	5	6	children present	female	67	African	Urban formal	WIDOWED	Pension/rem	Primary
13980	57954	77403575	4022.363031	Gauteng	Experience hunger	3	2	1	children present	male	26	African	Urban formal	LIVING TOGETHER/CIVIL UNION	Salaries/wages	Secondary
13981	57949	77403575	4022.363031	Gauteng	At risk of hunger	8	5	2	children present	female	70	African	Urban formal	SEPARATED/DIVORCED		No schooling
13982	57973	77403575	4022.363031	Gauteng	Experience hunger	7	6	1	children present	male	63	African	Urban formal	MARRIED	Pension/rem	Secondary
13985	56938	77403575	4022.363031	Gauteng	At risk of hunger	2	2	0	no children	female	56	African	Urban formal	SEPARATED/DIVORCED	No income	No schooling
13986	57960	77403575	4022.363031	Gauteng	At risk of hunger	13	5	8	children present	female	60	Coloured	Urban formal	SEPARATED/DIVORCED	No income	Secondary
13995	56755	77402136	668.8380063	Gauteng	Food secure	4	2	2	children present	female	52	Coloured	Urban formal	WIDOWED	No income	Secondary
13998	72249	77400856	743.1533403	Gauteng	Food secure	2	2	0	no children	male	37	Coloured	Urban formal	MARRIED	Salaries/wages	Tertiary/higher
13999	55095	77400856	743.1533403	Gauteng	Food secure	8	5	3	children present	male	43	Coloured	Urban formal	NEVER MARRIED		Secondary
14001	72237	77302064	1265.797977	Gauteng	Food secure	2	2	0	no children	female	33	African		LIVING TOGETHER/CIVIL UNION		Secondary
14002	72226	77302064	1265.797977	Gauteng	At risk of hunger	8	5	3	children present	male	62	African	Urban informal	WIDOWED	Salaries/wages	No schooling
14003	57777	77302064	1265.797977	Gauteng	At risk of hunger	7	3	4	children present	female	49	Coloured	Urban informal	MARRIED		Secondary
14004	60338	77300709	4197.248381	Gauteng	Food secure	4	2	2	children present	male	50	African	Urban formal	MARRIED	Salaries/wages	Secondary
14007	62566	77302064	1265.797977	Gauteng	Food secure	4	4	0	no children	male	55	Coloured	Urban informal	WIDOWED	No income	Secondary
14009	62526	77302064	1265.797977	Gauteng	Food secure	6	3	3	children present	male	39	African	Urban informal	MARRIED	Salaries/wages	Secondary
14010	55233	77302064	1265.797977	Gauteng	Food secure	3	2	1	children present	male	37	African	Urban informal	LIVING TOGETHER/CIVIL UNION	No income	Secondary
14011	55239	77302064	1265.797977	Gauteng	Experience hunger	5	2	3	children present	male	23	African	Urban informal	NEVER MARRIED	Sale of prs	Secondary
14012	55242	77302064	1265.797977	Gauteng	Food secure	4	3	1	children present	female	48	African	Urban informal	WIDOWED	Sale of prs	Secondary
14013	55236	77302064	1265.797977	Gauteng	Food secure	5	3	2	children present	female	33	Coloured	Urban informal	MARRIED	No income	Secondary
14014	55241	77302064	1265.797977	Gauteng	Food secure	6	3	3	children present	female	34	African	Urban informal	NEVER MARRIED	Salaries/wages	Secondary
14015	62572	77302064	1265.797977	Gauteng	Experience hunger	6	5	1	children present	female	44	African	Urban informal	MARRIED	Pension/rem	Secondary
14016	62574	77302064	1265.797977	Gauteng	Experience hunger	3	3	0	no children	female	56	African	Urban informal	MARRIED	Pension/rem	Secondary
14017	58480	77302064	1265.797977	Gauteng	Experience hunger	4	2	2	children present	male	56	African	Urban informal	MARRIED		Primary
14018	55769	77302064	1265.797977	Gauteng	Experience hunger	4	3	1	children present	female	51	Coloured	Urban informal	NEVER MARRIED	No income	Secondary
14019	58497	77302064	1265.797977	Gauteng	Food secure	5	3	2	children present	male	65	African	Urban informal	MARRIED	Pension/rem	Primary
14020	55341	77302064	1265.797977	Gauteng	Experience hunger	8	3	5	children present	female	49	African	Urban informal	MARRIED	No income	Secondary
14021	55761	77302064	1265.797977	Gauteng	Experience hunger	6	2	4	children present	female	27	African	Urban informal	NEVER MARRIED	Pension/rem	Primary
14022	62568	77302064	1265.797977	Gauteng	Experience hunger	6	2	4	children present	female	42	Coloured	Urban informal	MARRIED	Pension/rem	Secondary
14024	72171	77301233	1265.797977	Gauteng	Experience hunger	5	3	2	children present	male	40	African	Urban informal	MARRIED	Salaries/wages	No schooling
14032	55044	77600888	393.4341214	Gauteng	Food secure	6	4	2	children present	male	34	Coloured	Urban formal	MARRIED	Salaries/wages	Tertiary/higher
14033	72154	77301233	1265.797977	Gauteng	At risk of hunger	2	2	0	no children	male	58	African	Urban informal	MARRIED	Pension/rem	No schooling
14034	72160	77301233	1265.797977	Gauteng	At risk of hunger	6	3	3	children present	female	42	African	Urban informal	NEVER MARRIED	Salaries/wages	No schooling
14035	72164	77301233	1265.797977	Gauteng	Food secure	4	4	0	no children	male	39	African	Urban informal	MARRIED	Salaries/wages	Secondary
14036	55985	77301233	1265.797977	Gauteng	Food secure	9	6	3	children present	female	52	African	Urban informal	NEVER MARRIED	Pension/rem	Primary
14037	72120	77301233	1265.797977	Gauteng	Food secure	2	1	1	children present	male	26	African	Urban informal	LIVING TOGETHER/CIVIL UNION	Salaries/wages	Secondary
14038	72114	77301233	1265.797977	Gauteng	Food secure	3	1	2	children present	female	34	African	Urban informal	NEVER MARRIED	Salaries/wages	Secondary
14039	72153	77301233	1265.797977	Gauteng	Food secure	3	3	0	no children	male	40	African	Urban informal	NEVER MARRIED	Salaries/wages	Primary
14040	72172	77301233	1265.797977	Gauteng	Food secure	4	4	0	no children	female	36	African	Urban informal	NEVER MARRIED	Salaries/wages	Secondary
14041	72104	77301233	1265.797977	Gauteng	Food secure	5	4	1	children present	female	45	African	Urban informal	WIDOWED	Pension/rem	Secondary
14042	72156	77301233	1265.797977	Gauteng	Food secure	3	3	0	no children	female	38	African	Urban informal		Salaries/wages	Secondary
14044	71688	77301239	1762.784704	Gauteng	Food secure	4	2	2	children present	male	36	White/Indian/Asian	Urban formal	MARRIED	Salaries/wages	Tertiary/higher
14045	60463	77302733	209.4268078	Gauteng	Food secure	4	1	3	children present	female	32	White/Indian/Asian	Urban formal	MARRIED	Sale of prs	Tertiary/higher
14047	55863	77301233	1265.797977	Gauteng	Food secure	4	3	3	children present	female	38	African	Urban informal	NEVER MARRIED		Secondary
14048	72175	77301233	1265.797977	Gauteng	Food secure	4	3	1	children present	male	37	African	Urban informal	LIVING TOGETHER/CIVIL UNION	Salaries/wages	Secondary
14050	72118	77301233	1265.797977	Gauteng	Food secure	4	2	2	children present	female	34	African	Urban informal	MARRIED	Salaries/wages	Secondary
14051	58288	77300283	8776.064796	Gauteng	At risk of hunger	6	3	3	children present	male	50	African	Urban formal	MARRIED	Salaries/wages	Tertiary/higher
14053	58453	77300283	8776.064796	Gauteng	Food secure	3	2	1	children present	male	50	African	Urban formal	NEVER MARRIED	Salaries/wages	Secondary
14054	58282	77300283	8776.064796	Gauteng	At risk of hunger	4	4	0	no children	male	61	African	Urban formal	MARRIED	Salaries/wages	Secondary
14055	58412	77300283		Gauteng	At risk of hunger	7	3	4	children present	female	53	African	Urban formal	WIDOWED	No income	Secondary
14056	60492	77301233	1265.797977	Gauteng	Food secure	6	5	1	children present	female	33	African	Urban informal	NEVER MARRIED	Salaries/wages	Secondary
14057	60466	77302733	209.4268078	Gauteng	Food secure	5	3	2	children present	male	40	White/Indian/Asian	Urban formal	MARRIED	Salaries/wages	Tertiary/higher
14058	60473	77302733	209.4268078	Gauteng	Food secure	5	3	2	children present	female	49	African	Urban formal	SEPARATED/DIVORCED	Salaries/wages	Secondary
14059	60500	77302733	209.4268078	Gauteng	Food secure	4	1	3	children present	male	28	African	Urban formal	NEVER MARRIED	Salaries/wages	Secondary
14061	60469	77302733	209.4268078	Gauteng	Food secure	3	3	0	no children	female	46	White/Indian/Asian	Urban formal	SEPARATED/DIVORCED	Salaries/wages	Tertiary/higher
14062	60499	77302733	209.4268078	Gauteng	Food secure	2	2	0	no children	female	52	White/Indian/Asian	Urban formal	MARRIED	Pension/rem	Tertiary/higher
14064	60452	77302733	209.4268078	Gauteng	At risk of hunger	2	1	1	children present	male	33	African	Urban formal	NEVER MARRIED	Salaries/wages	Secondary
14066	60491	77302733	209.4268078	Gauteng	Food secure	2	2	0	no children	male	36	White/Indian/Asian	Urban formal	MARRIED	Salaries/wages	Tertiary/higher
14067	60462	77302733	209.4268078	Gauteng	Food secure	2	2	0	no children	male	64	White/Indian/Asian	Urban formal	MARRIED	Sale of prs	Tertiary/higher
14070	55967	77302733	209.4268078	Gauteng	Food secure	4	3	1	children present	male	51	White/Indian/Asian	Urban formal	MARRIED	Salaries/wages	Tertiary/higher
14072	50460	77302733	209.4268078	Gauteng	Food secure	2	2	0	no children	female	29			NEVER MARRIED	Salaries/wages	Tertiary/higher
14073	72113	77302733	209.4268078	Gauteng	Food secure	2	2	0	no children	female	51	White/Indian/Asian	Urban formal	NEVER MARRIED	Salaries/wages	Tertiary/higher
14079	63597	77402490	418.8536155	Gauteng	Food secure	6	5	1	children present	female	55	White/Indian/Asian	Urban formal	NEVER MARRIED	Salaries/wages	Tertiary/higher
14087	71519	77403565		Gauteng	Experience hunger	8	5	3	children present	female	49	African	Urban informal	NEVER MARRIED	No income	Secondary
14089	71534	77400225	668.8380063	Gauteng	Food secure	5	3	2	children present	male	68	African	Urban formal	MARRIED		No schooling
14090	72137	77400225	668.8380063	Gauteng	At risk of hunger	4	2	2	children present	female	64	African	Urban formal	NEVER MARRIED		No schooling
14093	71530	77400225	668.8380063	Gauteng	Food secure	5	4	1	children present	male	52	African	Urban formal	MARRIED	Salaries/wages	Tertiary/higher
14099	64168	70100179	2594.519766	Gauteng	At risk of hunger	11	7	4	children present	female	42	African	Rural formal	NEVER MARRIED	Pension/rem	No schooling
14101	71628	77301161	304.0172756	Gauteng	Food secure	2	5	1	children present	male	74	Coloured	Urban formal	MARRIED		Secondary
14102	71704	77301161	304.0172756	Gauteng	Food secure	4	2	2	children present	male	29	Coloured	Urban formal	MARRIED	Salaries/wages	Tertiary/higher
14103	71630	77301161	304.0172756	Gauteng	Food secure	7	4	3	children present	male	59	Coloured	Urban formal	MARRIED	Sale of prs	Secondary
14104	64210	77301161	304.0172756	Gauteng	Food secure	5	3	2	children present	male	40	Coloured	Urban formal	MARRIED	Salaries/wages	Tertiary/higher
14105	71710	77301161	304.0172756	Gauteng	Food secure	4	1	3	children present	female	32	Coloured	Urban formal	NEVER MARRIED	Salaries/wages	Secondary
14107	58276	77302642	325.7750343		Food secure	1	1	0	no children	female	71	White/Indian/Asian		WIDOWED	Pension/rem	Secondary
[truncated: 3,099 more rows]
